# Supplementary material for: Shifts in the Lung Microbiota and Antibiotic Resistance Genes Occur With Aging in Patients With Lower Respiratory Tract Infections
Source: Biomed Res Int. 2026 Apr 6;2026:9038281. doi: 10.1155/bmri/9038281 (PMC13051790; doi:10.1155/bmri/9038281)
Supplement: Supplementary file 1 — Supporting Information 1 Table S1: A 199‐pathogen panel for the tNGS. [file BMRI-2026-9038281-s001.xlsx]

## Sheet: Sheet2
Supplementary table 1. 199 pathogens panel for the tNGS
Mycobacterium intracellulare	Aeromonas hydrophila	human coronavirus OC43
Listeria monocytogenes	Klebsiella oxytoca	Rotavirus
Streptococcus pneumoniae	Serratia marcescens	Dengue virus 2
Enterococcus faecalis	Morganella morganii	Human respiratory syncytial virus A
Mycobacterium chelonae	Vibrio cholerae	Human respiratory syncytial virus B
Mycobacterium tuberculosis complex	Yersinia pestis	Coxsackievirus A2
Staphylococcus aureus	Neisseria gonorrhoeae	Coxsackievirus A21
Mycobacterium avium	Neisseria meningitidis	influenza A(H3)
Mycobacterium bovis	Fusobacterium necrophorum	Enterovirus
Mycobacteroides abscessus	Vibrio Vulnificus	Dengue virus
Arcanobacterium haemolyticum	Burkholderia pseudomallei	Human respiratory syncytial virus
Staphylococcus lugdunensis	Aeromonas caviae	Coxsackievirus
Corynebacterium striatum	Bartonella henselae	Human parainfluenza virus
Nocardia otitidiscaviarum	Candida albicans	Rubella virus
Bordetella pertussis	Cryptococcus gattii	Measles virus
Acinetobacter baumannii	Rhizomucor sp	Rhinovirus
Escherichia coli	Aspergillus flavus	Human metapneumovirus
Klebsiella pneumoniae	Candida krusei	Dengue virus 3
Moraxella catarrhalis	Candida dubliniensis	Human parainfluenza virus 3
Haemophilus influenzae	Aspergillus niger	Human parainfluenza virus 2
Legionella pneumophila	Candida parapsilosis	Coxsackievirus A16
Stenotrophomonas maltophilia	Talaromyces marneffei	influenza A(H1)
Burkholderia mallei	Candida tropicalis	influenza A(H2)
Bacteroides fragilis	Cryptococcus neoformans	Influenza B virus
Achromobacter xylosoxidans	Candida auris	Severe acute respiratory syndrome coronavirus 2
Klebsiella aerogenes	Histoplasma capsulatum	Influenza C virus
clostridium tetani	Aspergillus fumigatus	Human coronavirus HKU1
Enterococcus faecium	Pneumocystis jirovecii	Human coronavirus NL63
Streptococcus agalactiae	Nakaseomyces glabratus	Mumps rubulavirus
Streptococcus constellatus	Trichosporon asahii	Human Immunodeficiency Virus
Peptostreptococcus anaerobius	Treponema paraluiscuniculi	Sapovirus
Streptococcus suis	Leptospira	Dengue virus 1
Nocardia asteroides	Epstein-Barr virus	Dengue virus 4
Streptococcus anginosus	Human herpesvirus 5	Human parainfluenza virus 4
Streptococcus bovis	Herpesvirus 2	Human parainfluenza virus 1
Nocardia abscessus	Human betaherpesvirus 6	Coxsackievirus A10
Rhodococcus hoagii	Herpesvirus 7	influenza A(H10)
Erysipelothrix rhusiopathiae	Human herpesvirus 3	Coxiella burnetii
Streptococcus dysgalactiae	Bocavirus 1	Chlamydia pneumoniae
Mycobacterium tuberculosis	Bocavirus 4	Mycoplasma pneumoniae
Mycobacterium xenopi	Human mastadenovirus A	Orientia tsutsugamushi
Streptococcus pyogenes	Human mastadenovirus D	Acanthamoeba
Clostridioides difficile	Adenovirus	Wuchereria bancrofti
Actinomyces israelii	Monkeypox virus	Trypanosoma brucei gambiense
Nocardia brasiliensis	Bocavirus	Plasmodium
Pseudopropionibacterium propionicum	Human parvovirus B19	Plasmodium ovale
Streptococcus intermedius	Herpesvirus 1	Chlamydia psittaci
Corynebacterium diphtheriae	Herpesvirus 8	Chlamydia trachomatis
Staphylococcus haemolyticus	Bocavirus 2	Rickettsia prowazekii
Mycobacterium avium complex	Herpesvirus 6A	Mycoplasma genitalium
Bordetella pertussis	Human mastadenovirus B	Leishmania
Acinetobacter baumannii	Human mastadenovirus E	Fasciolopsis buski
Escherichia coli	Alphapapillomavirus 16	Angiostrongylus cantonensis
Klebsiella pneumoniae	Alphapapillomavirus 18	Entamoeba histolytica
Moraxella catarrhalis	Alphapapillomavirus 52	Ureaplasma urealyticum
Haemophilus influenzae	Alphapapillomavirus 58	Mycoplasma hominis
Legionella pneumophila	Hepatitis B virus	Ureaplasma parvum
Stenotrophomonas maltophilia	Torque teno virus	Leishmania donovani
Burkholderia mallei	Bocavirus 3	Plasmodium falciparum
Bacteroides fragilis	Herpesvirus 6B	Plasmodium vivax
Achromobacter xylosoxidans	Human mastadenovirus C	Toxoplasma
Klebsiella aerogenes	Human mastadenovirus F
Pseudomonas aeruginosa	Echovirus
Proteus mirabilis	Hantavirus Z10
Citrobacter freundii	Influenza A virus
Enterobacter cloacae	Rabies lyssavirus
Burkholderia cepacia	Japanese encephalitis virus
Chryseobacterium indologenes	Primate norovirus
Pasteurella multocida	Human coronavirus 229E
