# Supplementary material for: Shifts in the Lung Microbiota and Antibiotic Resistance Genes Occur With Aging in Patients With Lower Respiratory Tract Infections
Source: Biomed Res Int. 2026 Apr 6;2026:9038281. doi: 10.1155/bmri/9038281 (PMC13051790; doi:10.1155/bmri/9038281)
Supplement: Supplementary file 2 — Supporting Information 2 Table S2: The pathogens detected in patients with LRTI by the tNGS. [file BMRI-2026-9038281-s002.xlsx]

## Sheet: Sheet 1
Supplementary table 2. The pathogens detected in patients with LRTI by the tNGS.
Patients ID	Gender	Ages(Years old)	Group	Acinetobacter baumannii	herpesvirus 1	Pseudomonas aeruginosa	Burkholderia cepacia	Epstein-Barr virus	Escherichia coli	Haemophilus influenzae	herpesvirus 7	Moraxella catarrhalis	Pneumocystis jirovecii	Pseudopropionibacterium propionicum	Streptococcus anginosus	Streptococcus intermedius	Candida albicans	Human herpesvirus 5	Aspergillus fumigatus	Candida glabrata	Candida tropicalis	Klebsiella pneumoniae	Legionella pneumophila	Staphylococcus haemolyticus	Stenotrophomonas maltophilia	Enterococcus faecium	Mycobacterium chelonae	Torque teno virus	herpesvirus 6B	human betaherpesvirus 6	Corynebacterium striatum	Staphylococcus aureus	Streptococcus constellatus	Human herpesvirus 3	Enterococcus faecalis	Severe acute respiratory syndrome coronavirus 2	Human mastadenovirus B	influenza A	Pichia kudriavzevii	bocavirus	Mycoplasma pneumoniae	Ureaplasma urealyticum	Proteus mirabilis	Streptococcus pneumoniae	Citrobacter freundii	Human parainfluenza virus 3	Trichosporon asahii	Human respiratory syncytial virus B	Chlamydia pneumoniae
8586396700	female	12	0-17	0	0	0	0	0	0	0	0	0	0	0	0	62	0	0	0	0	0	0	0	0	0	0	0	0	0	0	0	0	0	0	0	0	0	0	0	0	25889	0	0	0	0	0	0	0	0
8759446100	male	13	0-17	0	0	0	0	0	0	0	0	0	0	10711	3617	28139	0	0	0	0	0	0	0	0	0	0	0	0	0	0	0	5795	13074	0	0	0	0	0	0	0	0	0	0	0	0	0	0	0	0
8998880100	female	13	0-17	0	0	0	0	0	0	0	309	0	0	0	0	0	0	0	0	0	0	0	0	0	0	0	0	0	0	0	102	0	0	0	0	0	0	0	0	0	2678	0	0	0	0	0	0	0	0
8586358400	female	14	0-17	226998	0	8865	0	0	0	0	0	0	0	0	0	0	0	0	0	0	0	1548	0	0	0	64385	0	0	0	0	5962	0	0	0	0	0	0	0	0	0	0	0	0	0	0	0	0	0	0
8437347700	female	14	0-17	280436	3715	0	0	0	0	0	1500	0	0	116	0	0	0	6100	0	0	0	40	0	0	27	0	0	0	0	0	0	0	0	0	0	0	0	0	0	0	0	0	0	0	0	0	0	0	0
8437028900	female	14	0-17	37706	0	1927	0	0	0	0	0	0	0	0	0	0	0	0	0	0	0	0	0	0	0	0	0	0	0	0	0	527	0	0	0	0	0	185999	0	0	0	0	0	0	0	0	0	0	0
8752225900	male	18	18-39	0	0	0	0	0	0	0	0	0	0	0	0	0	0	0	0	0	0	0	0	0	0	0	0	0	0	0	0	0	0	0	0	0	0	0	0	0	104540	0	0	0	0	0	0	0	0
8448945900	male	18	18-39	0	0	0	0	0	0	0	0	0	0	125	0	0	0	136	0	0	0	0	0	0	51234	0	0	0	0	0	0	0	0	0	0	0	0	0	0	0	0	0	0	0	0	0	0	0	0
8760026700	male	19	18-39	0	152	0	0	0	0	0	0	943	0	0	0	19967	77192	0	0	0	0	0	0	0	0	0	0	0	0	0	167930	3146	11271	0	0	0	0	0	0	0	0	0	0	0	0	0	0	0	0
8437107800	female	1	0-17	0	0	0	0	0	0	0	0	0	0	0	0	0	0	0	0	0	0	0	0	0	0	0	0	0	0	0	0	0	0	0	0	0	0	0	0	0	47680	0	0	51468	0	0	0	0	0
8752285300	male	0.08	0-17	0	0	0	0	0	6354	0	0	0	0	0	0	0	0	0	0	0	0	0	0	0	0	0	0	0	0	0	0	0	0	0	0	0	0	0	0	0	0	0	0	0	0	0	0	0	0
8751808900	male	0.05	0-17	0	0	554	0	0	0	0	0	0	0	0	0	0	1151	0	0	0	0	0	0	0	0	0	0	0	0	0	0	2005	0	0	0	0	0	0	0	0	0	0	0	0	0	0	0	0	0
8751886700	female	21	18-39	0	0	38857	0	0	0	0	0	0	0	0	0	0	0	1677	0	2821	0	0	0	0	0	0	0	0	0	0	104835	173029	0	0	0	0	0	0	0	0	0	0	0	0	0	0	0	0	0
8752214400	female	21	18-39	0	0	0	0	78	0	0	0	0	0	0	0	0	0	2581	0	16067	0	0	0	0	0	0	0	0	0	0	236808	117682	0	0	0	0	0	0	0	0	0	0	0	0	0	0	0	0	0
8586520100	male	22	18-39	0	0	0	0	0	0	0	0	0	0	0	0	0	0	0	0	0	0	0	0	0	0	0	0	0	0	0	0	0	0	0	0	0	0	0	0	0	0	0	0	0	0	0	0	0	0
8760075900	male	23	18-39	0	74	767	0	0	0	0	0	178	0	0	0	0	0	0	0	0	0	0	0	54	0	0	0	0	0	0	173	0	0	0	0	0	0	0	0	0	0	0	0	0	0	0	0	0	0
8760081800	female	23	18-39	0	85	0	0	0	0	0	0	0	0	0	0	0	0	0	0	0	0	0	0	0	0	0	0	0	0	0	781	66	0	0	0	0	0	0	0	0	0	0	0	0	0	0	0	0	0
8437222000	male	26	18-39	0	0	0	0	3791	0	1724	0	0	19565	0	73	159	2575	0	0	0	0	0	0	0	0	0	0	0	0	0	0	0	166	0	0	0	53430	0	0	0	0	0	0	0	0	0	0	0	0
8998832400	female	27	18-39	0	0	2582	0	0	0	0	6862	0	0	0	0	78	0	0	0	0	0	0	0	0	398	0	0	0	0	0	0	0	0	0	0	0	0	0	0	0	0	0	0	0	0	0	0	0	0
8586353500	male	2	0-17	0	0	0	0	0	0	0	0	0	0	0	0	0	0	0	0	0	0	0	0	0	0	0	0	0	0	0	0	0	0	0	0	0	0	0	0	0	98196	0	0	0	0	0	0	0	0
8437120200	female	2	0-17	0	0	0	0	0	0	0	0	0	0	0	0	201	0	0	0	0	0	0	0	0	0	0	0	72	0	0	0	19476	0	0	0	0	0	0	0	0	79564	0	0	0	0	0	0	0	0
8760156800	female	32	18-39	0	1190	623	0	0	0	0	0	2540	0	0	0	66	81	0	0	0	0	2243	0	0	0	0	0	0	0	0	107159	0	0	0	0	0	0	0	0	0	0	0	0	0	0	0	0	0	0
8760124000	male	33	18-39	0	0	0	0	0	130	0	468	0	0	62	0	84	0	0	0	0	0	6230	0	0	0	0	0	0	0	0	66	0	67	0	0	0	0	0	0	0	0	0	0	0	0	0	0	0	0
8998863100	male	33	18-39	0	68	287	0	0	0	0	361	0	0	0	0	0	0	0	0	0	0	181	0	0	0	110	0	200	0	0	317	0	0	0	0	0	0	0	0	0	0	0	0	0	0	0	0	0	0
8997462700	male	33	18-39	0	0	0	0	0	0	0	0	0	0	0	2705	130843	546	0	0	0	0	11209	0	0	0	0	0	746	0	0	0	60960	89105	0	0	0	0	0	0	0	0	0	0	0	0	0	0	0	0
8586442700	male	34	18-39	38102	0	0	0	0	0	0	0	0	0	0	0	6685	0	69	0	0	0	323	0	0	0	0	0	0	121	0	0	0	1171	0	0	0	0	0	0	0	0	0	0	0	0	0	0	0	0
8997606900	male	34	18-39	0	0	0	0	0	0	0	0	0	0	0	0	0	0	0	0	0	0	0	0	0	0	0	0	0	0	0	0	0	0	0	0	0	0	0	0	0	0	0	0	230	0	0	0	0	0
8997432400	female	34	18-39	0	143	0	0	0	0	0	0	0	0	0	0	0	0	0	0	0	0	0	0	0	0	0	0	63	0	0	0	0	0	0	0	0	0	0	0	0	0	0	0	0	0	0	0	0	238325
8751023900	male	34	18-39	0	0	0	0	0	0	0	0	0	0	0	0	0	2191	0	0	0	0	48749	0	0	0	0	0	0	0	0	26446	0	0	0	24694	0	0	0	3028	0	0	0	0	0	0	0	0	0	0
8760047100	male	35	18-39	0	0	0	0	0	0	0	1703	0	0	0	0	0	0	0	0	0	0	0	0	0	0	0	0	0	0	0	0	0	0	0	0	0	0	0	0	0	0	0	0	863	0	0	0	0	0
8759342800	male	36	18-39	0	0	0	0	0	0	0	0	0	0	0	0	0	0	0	0	0	0	17903	0	0	0	0	0	0	0	0	310081	0	0	0	0	0	0	0	0	0	0	0	0	0	0	0	0	0	0
8760156500	male	36	18-39	0	0	1336	0	0	0	1130	498	0	0	0	0	0	0	0	0	0	0	0	0	0	0	0	0	0	0	0	0	0	0	0	229	0	0	0	0	0	0	0	0	0	0	0	0	0	0
8760147300	female	36	18-39	0	0	0	0	0	0	0	327	0	0	4736	0	0	0	0	0	0	0	0	0	0	0	0	0	0	0	0	11496	0	0	0	0	0	0	0	0	0	0	0	0	139	0	0	0	0	0
8586520200	male	36	18-39	21040	0	0	0	0	0	0	832	0	0	5591	0	116	0	0	0	0	0	0	0	0	0	0	0	0	20	0	587	0	1581	0	0	0	0	0	0	0	0	0	0	0	0	0	0	0	0
8759328100	male	37	18-39	0	0	0	0	0	0	163326	1552	0	0	0	0	0	0	0	0	0	0	0	0	0	0	0	0	0	0	0	121	0	0	0	0	0	0	0	0	0	0	0	0	0	0	0	0	0	0
8584383500	female	37	18-39	0	0	61	0	0	1781	0	0	0	0	0	0	0	0	0	0	0	0	0	0	0	0	0	0	0	0	0	0	0	0	0	0	0	0	0	0	0	0	0	0	0	0	0	0	0	0
8997753600	female	38	18-39	0	0	0	0	0	0	0	0	0	0	0	0	0	1516	0	0	0	0	0	0	197	0	0	0	0	0	0	0	0	0	0	0	0	0	18779	0	0	0	0	0	0	0	0	0	0	0
8997597100	female	38	18-39	0	0	0	0	0	0	0	562	0	0	0	0	0	673	123	0	0	0	0	0	118	0	299	0	0	0	0	12872	0	0	0	0	0	0	7877	0	0	0	0	0	0	0	0	0	0	0
8997780800	female	38	18-39	2621	0	0	0	0	0	0	220	0	0	77318	0	0	0	0	0	0	0	980	0	0	0	0	0	0	0	0	8441	0	0	0	0	0	0	0	0	0	0	0	0	0	0	0	0	0	0
8751065500	female	38	18-39	0	0	0	0	0	0	0	0	0	0	0	0	0	0	0	0	0	0	0	0	0	0	0	0	0	0	0	0	0	0	0	0	0	0	0	0	0	0	0	0	0	0	0	0	0	0
8584408600	male	39	18-39	0	0	2665	0	0	0	0	0	191	0	54	0	0	0	0	0	0	0	0	0	0	0	0	0	0	0	0	247	0	0	0	0	0	0	0	0	0	0	0	0	0	0	0	0	0	0
8586382000	male	39	18-39	0	3081	0	0	0	0	0	0	0	4970	0	0	219	0	2006	0	0	0	0	0	0	0	0	0	77	0	0	0	10926	0	0	0	0	0	0	0	0	0	0	0	0	0	0	0	0	0
8586426900	female	3	0-17	0	0	0	0	0	0	0	0	0	0	0	0	0	0	0	0	0	0	0	0	0	0	0	0	0	0	0	0	0	0	0	0	0	0	0	0	0	38486	0	0	0	0	0	0	0	0
8760240300	male	0.25	0-17	0	0	0	0	0	0	9264	0	0	0	0	0	0	0	0	1511	0	0	0	0	0	0	0	0	0	0	0	190	0	0	0	0	0	0	0	0	0	0	0	0	0	0	0	0	8591	0
8760046900	male	0.25	0-17	0	0	0	0	0	0	29918	0	0	0	0	0	0	0	60756	0	0	0	0	0	0	0	0	0	0	143	0	0	178	0	0	0	0	0	0	0	0	0	0	0	0	0	0	0	0	0
8647032800	male	40	40-64	0	0	0	0	0	0	0	0	0	642	0	0	0	0	0	0	0	0	72324	0	0	0	0	0	0	0	0	0	0	0	0	0	0	0	0	0	0	0	0	0	0	0	0	0	0	0
8751008600	male	41	40-64	0	0	0	0	228	0	0	0	0	462	0	0	0	0	1441	0	0	0	0	0	0	67	0	0	105	219	0	119	0	0	0	0	0	0	0	0	0	0	0	0	0	0	0	0	0	0
8997649300	male	41	40-64	0	0	0	0	732	115	0	0	0	0	0	0	127	0	0	0	0	0	0	0	0	0	0	0	0	0	0	0	0	0	0	0	0	0	0	0	0	0	0	0	171957	0	0	0	0	0
8997677800	male	41	40-64	0	232	0	0	0	0	0	0	0	0	0	0	0	28775	51	0	0	0	121703	0	0	0	0	0	0	11	0	0	0	0	0	0	0	0	0	0	0	0	0	0	0	0	0	0	0	0
8998832800	male	41	40-64	0	559	0	0	334	0	0	95	0	0	0	0	0	3436	0	0	0	0	8485	0	0	0	0	0	0	0	0	0	0	0	0	0	0	0	0	0	0	0	0	0	0	0	0	0	0	0
8998879800	male	41	40-64	0	214096	0	0	13799	0	0	128	0	0	0	0	0	5305	1043	0	0	0	10903	0	0	0	0	0	0	0	0	2032	0	0	0	0	0	0	0	0	0	0	0	0	0	0	0	0	0	0
8997467600	male	41	40-64	374	1104	3717	0	0	0	0	174	0	0	2744	0	0	0	0	0	0	0	3537	0	0	0	0	0	0	0	0	7413	330	0	0	0	0	0	0	0	0	0	0	0	0	0	0	0	0	0
8997753700	male	41	40-64	0	0	0	0	0	0	0	0	0	0	3553	0	0	0	0	0	0	0	1690	0	0	0	0	0	0	0	0	0	0	0	0	0	0	0	0	0	0	0	0	0	0	0	0	0	0	0
8586456400	male	41	40-64	82	0	97	0	0	0	0	0	0	0	0	0	0	0	0	0	0	0	0	0	0	0	0	0	0	0	0	132	0	0	0	0	0	0	0	0	0	0	0	0	0	0	0	0	0	0
8586449900	female	42	40-64	0	0	0	0	0	0	0	0	0	0	0	0	0	0	0	0	0	0	0	0	0	199	0	0	0	0	0	56	0	0	0	0	0	0	0	0	0	0	0	0	0	0	0	0	0	0
8760002100	male	42	40-64	0	10439	0	0	0	0	0	53	0	120694	889	337	0	3632	6670	0	0	0	0	0	0	0	0	0	0	0	0	0	0	0	0	0	0	0	0	0	0	0	0	0	0	0	0	0	0	0
8752214500	female	42	40-64	0	144	0	0	466	0	0	52	0	0	0	0	160	0	0	0	0	0	0	0	0	0	0	0	0	0	0	0	0	0	0	0	0	0	0	0	0	0	0	0	0	0	0	0	0	0
8751855900	male	42	40-64	0	0	0	0	0	2472	1792	0	0	0	0	0	0	0	0	0	0	0	0	0	0	0	0	0	0	45	0	1938	0	0	0	0	0	0	0	0	0	0	0	0	0	0	0	0	0	0
8751869300	male	42	40-64	0	0	0	0	181	0	0	0	0	0	0	0	0	0	11738	0	0	0	60652	0	0	0	0	0	0	38	0	478	0	131	0	0	0	0	0	0	0	0	0	0	0	0	0	0	0	0
8436981000	male	42	40-64	0	0	0	0	0	0	0	0	0	0	0	0	0	279175	1151	0	0	0	0	0	0	0	0	0	0	0	0	0	0	0	0	0	0	0	0	0	0	0	0	0	0	0	0	0	0	0
8998869300	male	42	40-64	70121	0	0	0	0	0	0	0	0	0	0	12640	892	0	0	0	12448	0	0	0	0	0	1382	0	0	0	0	0	0	247	0	0	0	0	0	0	0	0	0	0	0	0	0	0	0	0
8760076100	female	42	40-64	0	0	64	0	0	0	0	0	0	0	0	0	0	0	0	0	0	0	0	0	0	0	0	0	0	0	0	0	0	0	0	0	0	0	0	0	0	0	0	0	0	0	0	0	0	0
8437046000	female	43	40-64	0	0	0	0	0	0	93206	103	0	0	0	0	0	0	0	0	0	0	0	0	0	0	0	0	63	0	0	88	0	0	6	0	0	0	0	0	14	0	0	0	0	0	0	0	0	0
8437062100	female	43	40-64	0	0	0	0	446	0	0	219	0	0	0	0	0	109293	10202	0	0	0	0	0	0	0	0	0	0	0	0	160126	0	0	0	0	0	0	0	0	0	0	0	0	0	0	0	0	0	0
8586503900	male	43	40-64	0	0	0	0	0	0	0	0	0	0	444	0	0	0	0	0	0	0	0	0	0	0	0	0	0	0	0	0	0	0	0	0	0	0	86	0	0	0	0	0	0	0	0	0	0	0
8448945800	female	44	40-64	0	53743	0	0	0	0	0	135	0	0	0	0	0	0	0	0	0	0	0	0	0	0	0	0	0	0	0	0	0	0	0	0	0	0	0	0	0	0	0	0	0	0	0	0	0	0
8448994100	female	44	40-64	103315	0	0	0	0	0	0	0	0	0	0	0	0	151	0	0	0	0	0	0	0	0	0	0	0	0	0	0	0	0	0	0	0	0	0	0	0	0	0	0	0	0	0	0	0	0
8586367200	female	44	40-64	0	844	0	0	0	0	0	1126	0	0	0	0	0	0	0	0	0	0	0	0	0	768	0	0	198	0	0	555	0	0	0	0	0	0	0	0	0	0	0	0	0	0	1007	0	0	0
8760125400	female	44	40-64	0	0	0	0	0	0	0	3801	0	0	1372	0	0	0	0	0	95	0	0	0	0	0	32600	0	0	0	0	0	0	0	0	0	0	0	0	0	0	0	0	0	0	0	0	0	0	0
8647073200	male	45	40-64	0	0	0	0	0	0	0	0	0	0	0	0	0	0	63	0	0	0	0	0	0	964	1073	0	0	48	0	124212	0	0	0	0	0	0	0	0	0	0	0	0	0	0	0	0	0	0
8586540100	male	45	40-64	0	12536	0	0	0	0	0	0	0	0	0	0	0	0	1618	0	0	0	0	0	0	0	0	0	0	0	0	326306	0	0	0	0	112	0	0	0	0	0	0	0	0	0	0	0	0	0
8751855800	male	45	40-64	0	0	0	0	0	0	0	0	0	0	0	0	0	0	0	0	0	0	0	0	0	37149	0	0	0	0	0	47208	0	0	0	0	0	0	0	0	0	0	0	0	0	0	0	0	0	0
8752200600	male	45	40-64	0	0	0	0	0	0	0	79	0	0	0	0	0	0	0	0	0	0	0	0	73	41209	0	0	0	0	0	16654	0	0	0	0	0	0	0	0	0	0	0	0	0	0	0	0	0	0
8751808800	male	45	40-64	0	0	1183	0	0	0	0	0	0	0	0	0	0	0	0	0	0	0	0	0	0	139	1315	0	0	0	0	311084	0	0	0	0	0	0	0	0	0	0	0	0	0	0	0	0	0	0
8997753500	female	45	40-64	4623	0	0	0	3564	0	0	674	0	1824	0	0	105	0	762	0	0	0	0	0	0	0	69	0	34419	0	0	659	0	0	0	0	0	0	131	0	0	0	0	0	0	0	0	0	0	0
8997451700	male	45	40-64	0	110225	0	0	0	0	0	0	0	0	0	0	0	0	0	0	0	0	0	0	0	0	0	0	0	0	0	129960	0	0	0	0	0	0	0	0	0	0	0	0	0	0	0	0	0	0
8437004300	male	46	40-64	0	153	30	0	26	0	0	79	0	0	0	277	436	0	0	0	0	7	0	0	0	0	11	0	175	0	0	1840	16	301	0	0	0	0	0	0	0	0	0	0	0	0	0	0	0	0
8997693400	male	46	40-64	0	0	2444	0	467	0	0	21956	0	792	35355	201	0	0	0	0	0	0	0	0	0	0	0	0	0	0	0	3329	5298	0	0	0	0	0	0	0	0	0	0	0	0	0	0	0	0	0
8997462900	male	46	40-64	0	0	0	0	0	0	0	0	0	0	0	0	51	0	0	0	0	0	0	0	0	0	0	0	0	0	0	0	0	63	0	0	0	0	130079	0	0	0	0	0	0	0	0	0	0	0
8586463400	female	46	40-64	0	0	0	0	0	0	0	0	0	0	0	0	0	0	0	0	0	0	0	0	0	0	0	18	0	0	0	0	0	0	0	0	0	0	0	0	0	0	0	0	0	0	0	0	0	0
8437021700	male	46	40-64	0	0	0	0	0	0	0	0	0	0	0	0	0	0	0	0	0	0	0	0	0	0	0	0	0	0	0	0	0	0	0	0	0	32034	0	0	0	0	0	0	0	0	0	0	0	0
8997448000	female	46	40-64	0	0	0	0	0	0	0	0	0	0	0	0	0	0	0	0	0	0	0	0	0	0	0	0	0	0	0	814	2649	0	0	0	0	0	0	0	0	0	0	0	0	0	0	0	0	0
8997463000	male	46	40-64	0	0	70031	0	0	0	0	0	0	0	0	0	0	0	0	0	0	0	0	0	0	0	0	0	0	0	0	54170	0	0	0	0	0	0	0	0	0	0	0	0	0	0	0	0	0	0
8760218200	male	47	40-64	0	0	0	0	0	0	1071	2600	0	0	65932	3718	4586	0	0	0	0	0	0	0	0	0	0	0	0	0	0	0	0	8492	0	0	0	0	0	0	0	0	0	0	0	0	0	0	0	0
8586427000	female	47	40-64	0	0	0	0	0	0	0	26	0	218	82	0	0	0	0	0	0	0	0	0	0	0	0	0	17	0	0	60	0	0	0	0	0	0	0	0	0	0	0	0	0	0	0	0	0	0
8760033500	female	47	40-64	0	0	907	0	0	0	0	0	0	0	0	0	0	0	0	0	0	0	0	0	0	0	0	0	0	0	0	495	0	0	0	0	0	0	0	0	0	0	0	0	0	0	0	0	0	0
8997475500	female	47	40-64	0	0	3671	0	0	0	0	0	0	0	4025	0	94	0	0	0	0	0	0	0	0	0	0	0	0	0	0	96993	0	0	0	0	0	0	0	0	0	0	0	0	0	0	0	0	0	0
8760259500	female	47	40-64	0	0	0	0	0	0	0	485	0	0	0	0	0	0	0	0	0	0	0	0	0	0	0	0	0	0	0	274	5536	0	0	0	0	0	0	0	0	0	0	0	0	0	0	0	0	0
8760156000	male	47	40-64	0	1504	0	0	0	0	0	0	0	0	0	0	0	0	889	0	0	41648	0	0	0	0	59600	0	0	0	0	4795	0	0	0	0	0	0	0	0	0	0	0	0	0	0	0	0	0	0
8584402300	male	47	40-64	0	0	0	0	0	0	0	0	0	0	696	0	113	0	81	0	0	0	0	0	0	0	0	0	0	0	0	0	0	0	0	0	0	0	0	0	0	0	0	0	0	0	0	0	0	0
8586360700	male	49	40-64	0	0	0	0	0	0	0	0	0	0	0	0	0	0	126	0	0	0	0	0	0	0	0	0	0	0	0	0	0	0	0	0	0	0	0	0	0	0	0	0	0	0	0	0	0	0
8751065700	male	49	40-64	0	0	0	0	716	292	0	93	0	0	0	0	0	0	4582	0	0	869	0	0	0	0	0	0	0	0	0	3235	0	0	0	0	0	0	0	0	0	0	0	0	0	0	0	0	0	0
8584390900	male	49	40-64	0	900	0	0	0	0	0	430	0	0	0	0	0	0	669	0	0	0	0	0	0	0	0	0	100	0	0	0	170498	0	0	0	0	0	0	0	0	0	0	0	0	0	0	0	0	0
8997717200	male	49	40-64	0	812	0	0	1673	0	0	1515	0	0	751	0	73	0	0	0	0	0	0	0	0	0	0	0	276	0	0	24883	0	0	0	0	0	0	0	0	0	0	0	0	0	0	0	0	0	0
8998863000	male	49	40-64	0	0	0	0	202176	0	0	180	0	0	1443	0	0	0	0	0	0	0	0	0	0	0	0	0	0	0	0	0	0	0	0	0	0	0	0	0	0	0	0	0	0	0	0	0	0	0
8586526600	female	4	0-17	0	0	0	0	0	0	0	0	0	0	0	0	0	0	0	0	0	0	0	0	0	0	0	0	0	0	0	0	0	0	0	0	0	0	0	0	0	130493	0	0	48	0	0	0	0	0
8752277900	female	4	0-17	0	0	0	0	0	0	0	0	0	0	0	0	0	0	0	0	0	0	0	0	0	0	0	0	0	0	0	0	0	0	0	0	0	0	0	0	100	36506	0	0	0	0	0	0	0	0
8437117800	female	4	0-17	0	0	0	0	0	0	7578	0	0	0	70	0	0	0	0	0	0	0	0	0	0	0	0	0	0	0	0	0	0	0	0	0	0	0	0	0	0	68483	0	0	0	0	0	0	0	0
8586512100	female	4	0-17	0	0	0	0	0	0	13257	0	0	0	0	0	0	0	0	0	0	0	0	0	0	0	0	0	0	0	0	0	0	0	0	0	0	0	0	0	0	157276	0	0	0	0	0	0	0	0
8586463000	male	0.33	0-17	0	0	13630	0	0	0	0	0	0	0	0	0	0	0	267697	0	0	0	0	0	0	0	0	0	0	0	0	0	0	0	0	0	0	0	0	0	0	0	0	0	0	0	0	0	20445	0
8437120100	male	50	40-64	0	0	96913	0	0	0	0	108	0	0	0	0	0	0	0	0	0	0	0	0	0	0	0	0	0	0	0	20629	0	0	0	0	0	0	0	0	0	0	0	0	0	0	0	0	0	0
8998793000	male	50	40-64	0	0	0	0	3572	0	0	0	0	0	659	0	27065	0	0	0	0	0	0	0	0	0	0	0	0	0	644	0	0	27280	0	0	0	0	0	0	0	0	0	0	0	0	0	0	0	0
8997677200	female	50	40-64	0	0	0	0	0	44295	0	0	0	0	7794	222	42918	5392	2500	0	0	0	0	0	0	0	0	0	0	0	0	0	0	1138	0	0	0	0	0	0	0	0	0	0	0	0	0	0	0	0
8997432500	male	50	40-64	0	7384	0	0	0	0	0	75	0	107929	18420	1181	10771	0	0	0	0	0	0	0	0	0	0	0	0	0	0	0	0	2367	0	0	0	0	0	0	0	0	0	0	0	0	0	0	0	0
8997468000	male	50	40-64	2327	0	0	0	0	0	0	368	0	772	0	0	0	0	1223	0	0	0	0	0	0	0	0	0	0	0	0	1577	0	0	0	0	0	0	0	0	0	0	0	0	0	0	0	0	0	0
8997483400	male	51	40-64	84682	0	0	0	0	0	0	0	0	0	0	0	0	0	0	0	0	0	0	0	0	0	7577	0	0	0	0	0	0	0	0	0	0	0	0	0	0	0	0	0	0	0	0	0	0	0
8760117900	female	51	40-64	0	1684	196	0	907	0	0	0	0	0	0	0	0	0	0	0	0	0	0	0	0	0	0	0	0	102	0	0	0	0	0	0	0	0	0	0	0	0	0	0	0	0	0	0	0	0
8998880200	female	51	40-64	988	0	0	0	8368	0	0	4513	0	459	0	0	0	0	0	0	0	0	0	0	294	0	0	0	0	0	0	0	0	0	0	0	0	0	0	0	0	0	0	0	0	0	0	0	0	0
8760268300	male	51	40-64	106418	0	0	0	0	0	0	0	0	0	0	0	0	7895	0	0	0	0	0	0	0	0	131	0	1266	0	0	31390	0	0	0	0	0	0	0	0	0	0	0	0	0	0	0	0	0	0
8759390300	male	51	40-64	125	1497	0	0	0	0	0	116	0	0	0	0	0	0	0	0	0	0	132	0	0	0	0	0	401	0	0	235418	0	0	0	0	0	0	0	0	0	0	0	0	0	0	0	0	0	0
8751814400	male	51	40-64	0	403	0	0	0	0	0	0	0	0	0	0	0	0	0	0	0	0	0	0	0	0	0	0	0	0	0	0	0	0	0	0	0	0	0	0	0	0	0	0	0	0	0	0	0	0
8997767100	male	51	40-64	0	0	0	0	0	0	0	0	0	0	0	0	0	0	0	0	0	0	0	0	12907	0	0	0	0	0	0	0	0	0	0	0	0	0	0	0	0	0	0	0	0	0	0	0	0	0
8998808400	male	51	40-64	0	0	0	0	750	28684	0	1487	0	0	188	297	2968	3125	0	0	0	0	0	0	0	0	0	0	264	0	0	64	0	302	0	0	0	0	0	0	0	0	0	0	0	0	0	0	0	0
8997766800	male	52	40-64	0	0	0	0	0	0	0	0	0	0	0	0	0	0	0	0	0	0	0	0	0	362	0	0	0	0	0	0	0	0	0	0	0	0	201441	0	0	0	0	0	0	0	0	0	0	0
8997617700	male	52	40-64	0	0	0	0	0	0	0	0	0	0	0	0	0	0	0	0	0	0	0	0	0	0	0	0	0	0	0	0	0	0	0	0	0	0	0	0	0	0	0	0	0	0	0	0	0	0
8759411800	male	52	40-64	0	0	0	0	0	0	0	0	0	0	0	0	0	0	0	0	0	0	0	0	0	0	0	0	0	0	0	0	0	0	0	0	0	0	0	0	0	0	0	0	0	14	0	0	0	0
8586504000	female	52	40-64	0	0	336	0	0	0	0	0	0	0	0	0	0	0	0	0	0	0	0	0	0	0	0	0	0	107	0	0	0	0	0	0	0	0	0	0	0	0	0	0	0	0	0	0	0	0
8586361100	male	52	40-64	0	3122	0	0	4033	58	0	2570	0	0	0	0	0	0	0	0	0	346	0	0	0	0	0	0	525	0	0	0	0	0	0	0	0	0	0	0	0	0	0	0	0	0	7331	0	0	0
8759321900	male	52	40-64	13311	0	0	0	0	0	0	0	0	0	0	0	0	26623	0	0	0	0	0	0	0	0	0	0	0	0	0	0	0	0	0	0	0	0	0	0	0	0	0	0	128	0	0	0	0	0
8760156400	male	52	40-64	0	147765	0	0	0	0	0	0	0	0	0	0	0	0	0	0	0	0	0	0	0	0	0	0	0	0	0	0	0	0	0	0	0	0	0	0	0	0	0	0	3173	0	0	0	0	0
8647000700	male	52	40-64	0	0	0	0	0	0	0	239	0	0	0	0	0	0	0	0	0	0	23270	0	0	0	0	128	0	0	0	0	0	0	0	0	0	0	0	0	0	0	0	0	0	0	0	0	0	0
8751811100	female	53	40-64	0	0	0	0	0	0	0	0	0	75	0	0	0	0	0	0	0	0	1840	0	0	0	0	0	0	0	0	739	0	0	0	0	0	0	0	0	0	0	0	0	0	0	0	0	0	0
8436992100	male	53	40-64	1801	0	0	0	0	0	0	0	0	0	0	0	0	0	0	0	0	0	61	0	0	0	7	5	74	0	0	0	0	0	0	0	0	0	0	0	0	0	0	0	0	0	0	0	0	0
8760267500	male	53	40-64	0	0	0	0	0	0	0	329	0	0	0	0	0	0	0	14308	0	0	6366	0	0	0	0	0	0	0	0	3773	0	0	0	0	0	0	0	0	0	0	0	0	0	0	0	0	0	0
8997448300	male	53	40-64	0	0	261	0	260	0	0	74	174	0	0	0	59	0	0	1155	0	0	0	0	0	0	86	0	0	794	0	20793	0	0	0	0	0	0	0	0	0	0	0	0	0	0	0	0	0	0
8760147400	male	54	40-64	0	0	0	0	0	0	0	717	0	0	243	0	0	0	0	0	0	0	0	0	0	0	0	0	0	0	0	3041	0	153	0	0	0	0	0	0	0	0	0	0	0	0	0	0	0	0
8997704300	male	54	40-64	0	195	0	0	0	0	0	0	0	0	0	0	379	0	1510	0	0	0	0	0	0	7946	0	0	0	0	0	33604	0	84	0	0	0	0	0	0	0	0	0	0	0	0	0	0	0	0
8997790500	male	54	40-64	84	1878	3229	0	0	0	0	2151	0	977	0	0	151	0	0	0	0	0	2026	0	0	0	0	0	0	0	0	1464	0	0	0	0	0	0	0	0	0	0	0	54	65	0	0	0	0	0
8759369200	male	54	40-64	0	280	0	0	0	0	0	62	0	0	0	0	0	0	0	0	0	0	0	0	0	0	0	0	0	0	0	216	0	0	0	0	0	0	0	0	0	0	0	0	0	0	0	0	0	0
8751043900	male	54	40-64	0	0	0	0	0	0	0	0	0	0	0	0	0	0	0	0	0	0	0	0	0	0	0	0	0	0	0	0	0	0	0	0	0	0	0	0	0	0	0	0	0	0	0	0	0	0
8751072200	male	54	40-64	0	0	0	0	0	0	0	0	155	0	0	0	0	0	575	0	0	0	0	0	0	0	0	0	0	0	0	0	0	0	0	0	0	0	0	0	0	0	0	0	0	0	0	0	0	0
8997773900	male	54	40-64	0	0	0	0	0	0	399	116	0	0	215609	119	11303	0	0	0	0	0	0	0	0	0	0	0	0	0	0	0	0	130	0	0	0	0	0	0	0	0	0	0	0	0	0	0	0	0
8584383600	male	54	40-64	0	0	2558	0	0	0	0	2611	0	0	6551	0	115	0	494	0	0	0	0	0	0	0	0	0	0	0	0	0	0	0	0	0	0	0	0	0	0	0	0	0	0	0	0	0	0	0
8437309100	male	54	40-64	0	0	133842	0	0	0	0	0	0	0	101	0	0	0	0	0	0	0	0	0	0	0	0	0	0	0	0	0	0	0	0	0	0	0	0	0	0	0	0	0	0	0	0	0	0	0
8437171700	male	54	40-64	18264	0	5288	0	2695	0	0	0	277	0	93	0	0	130	0	31	0	0	0	0	0	0	0	0	0	0	0	384	0	0	0	0	0	0	0	10	0	0	0	0	0	0	0	0	0	0
8997732000	female	55	40-64	0	0	0	0	326	0	0	59	0	0	0	0	0	0	0	0	0	0	0	0	0	0	0	0	0	0	0	0	0	0	0	0	0	0	0	0	0	0	0	0	0	0	0	0	0	0
8997447900	male	55	40-64	0	0	0	0	0	0	0	0	0	0	0	0	0	0	0	0	0	0	0	0	0	0	0	0	0	0	0	1439	0	0	0	0	0	0	0	0	0	0	0	0	0	0	0	0	0	0
8759302200	male	55	40-64	0	0	0	0	359	0	10114	877	0	0	0	0	0	0	51314	0	0	0	0	0	0	0	0	0	0	0	0	0	0	0	0	0	0	0	0	0	0	0	0	0	0	0	0	0	0	0
8647016300	male	55	40-64	0	0	0	0	0	0	0	0	0	0	0	0	0	0	103	0	0	0	0	0	0	0	0	0	0	128	0	0	0	0	0	0	0	0	0	0	0	0	0	0	0	0	0	0	0	0
8997685000	male	55	40-64	0	0	0	0	2396	0	0	115	0	0	0	0	0	0	143415	0	0	0	0	0	0	0	0	0	96	0	0	77	0	0	0	0	0	0	0	0	0	0	0	0	0	0	0	0	0	0
8760069100	female	55	40-64	0	0	0	0	0	0	0	0	115	0	0	0	795	0	0	0	0	0	0	0	0	0	0	0	0	0	0	2916	0	327	0	0	0	0	0	0	0	0	0	0	0	0	0	0	0	0
8998844500	male	55	40-64	0	0	0	0	0	0	0	0	0	0	928	0	0	0	15292	0	0	0	0	0	0	0	0	0	0	0	0	0	0	0	0	0	0	0	52	0	0	0	0	0	0	0	0	0	0	0
8759359100	male	55	40-64	0	108	0	0	0	0	306	22702	0	0	32779	1300	2077	0	0	0	0	0	0	0	0	51	0	0	0	282	0	65	0	517	0	0	0	0	0	0	0	0	0	0	0	0	0	0	0	0
8759428200	male	55	40-64	0	924	38	0	0	0	0	104	0	0	0	0	0	0	0	0	0	0	0	0	0	925	0	0	0	0	0	0	0	0	0	0	0	0	0	0	0	0	0	0	0	0	0	0	0	0
8997423300	male	55	40-64	0	83802	0	0	0	0	0	89	0	0	0	0	0	0	0	0	0	0	0	0	0	0	0	0	0	0	0	0	0	0	0	0	0	0	0	0	0	0	0	0	0	0	0	0	0	0
8997448100	male	55	40-64	0	152317	0	0	0	0	0	0	0	0	0	0	0	0	0	0	0	0	0	0	0	0	0	0	0	0	0	0	0	0	0	0	0	0	0	0	0	0	0	0	0	0	0	0	0	0
8997716800	male	55	40-64	61678	85366	0	0	0	0	0	0	0	0	0	0	0	0	0	0	0	0	0	0	0	0	0	0	0	0	0	0	0	0	0	0	0	0	0	0	0	0	0	0	0	0	0	0	0	0
8997617300	male	55	40-64	3528	140152	0	0	0	0	0	78	0	0	0	0	0	0	0	0	0	0	0	0	0	0	0	0	0	0	0	0	0	0	0	0	0	0	0	0	0	0	0	0	0	0	0	0	0	0
8997685100	male	55	40-64	0	0	0	0	0	0	0	0	0	0	0	0	0	0	0	154	0	0	0	0	0	0	0	0	0	0	0	0	0	0	0	0	0	0	202195	0	0	0	0	0	0	0	0	0	0	0
8998862600	male	55	40-64	0	12314	0	0	0	0	0	0	0	0	0	0	19729	0	0	0	0	0	19418	0	0	0	0	0	0	0	0	42969	0	228	0	0	0	0	0	0	0	0	0	0	0	0	0	0	0	0
8751085600	female	56	40-64	0	0	0	0	22	0	0	0	0	0	0	0	0	62	221	0	0	0	175352	0	0	0	0	0	54	0	0	0	0	0	0	0	0	0	0	0	0	0	0	0	0	0	0	0	0	0
8759369100	female	56	40-64	0	0	0	0	0	0	0	0	0	0	0	0	0	0	86	0	0	0	11093	0	0	0	0	0	150	0	0	0	0	0	0	0	0	0	0	0	0	0	0	0	0	0	0	0	0	0
8586367400	male	56	40-64	12879	1358	6800	0	0	0	0	931	0	0	0	0	0	0	50286	0	0	0	0	0	0	0	0	0	1720	0	0	6371	0	0	0	0	0	0	0	0	0	0	0	0	0	0	0	0	0	0
8751023600	female	56	40-64	0	0	0	0	244	0	0	0	0	0	43037	1410	0	0	0	0	0	0	0	0	33	0	0	0	379	0	0	152	0	0	0	0	0	0	0	0	0	0	0	0	0	0	0	0	0	0
8760069400	male	56	40-64	0	0	0	0	0	0	0	394	45645	0	0	0	0	1736	2091	0	0	0	0	0	0	0	0	0	0	0	0	0	0	0	0	0	0	0	0	0	0	0	0	0	628	0	0	0	0	0
8760223500	female	56	40-64	0	0	0	0	0	208866	0	0	0	0	0	0	7521	0	0	0	0	0	2840	0	0	2366	0	0	0	0	0	0	0	1672	0	0	0	0	0	0	0	0	0	0	0	0	0	0	0	0
8586450400	male	57	40-64	0	0	0	0	0	94738	0	0	0	0	0	0	0	0	0	0	0	0	0	0	0	0	0	0	0	0	0	0	0	0	0	0	0	0	0	0	0	0	0	0	0	0	0	0	0	0
8752194000	male	57	40-64	0	0	0	0	1749	0	0	109	0	0	0	0	0	0	123	0	0	0	0	0	0	0	0	0	0	0	0	0	0	0	0	0	0	0	0	0	0	0	0	0	0	0	0	0	0	0
8584447600	female	57	40-64	0	0	182	0	0	0	0	2040	0	0	0	0	0	0	34000	0	0	0	394	0	0	0	0	0	0	0	0	2238	0	0	0	0	0	0	0	0	0	0	0	0	0	0	0	0	0	0
8751078800	male	57	40-64	0	0	0	0	63816	0	0	0	0	0	991	0	0	0	226395	0	0	0	0	0	708	0	0	0	0	0	0	0	0	73	0	0	0	0	0	0	0	0	0	0	0	0	0	0	0	0
8998854300	male	57	40-64	0	0	289	0	0	0	0	0	0	0	98	0	68	0	0	0	0	0	148765	0	0	0	0	0	0	0	0	0	0	0	0	172	0	0	0	0	0	0	0	0	0	0	0	0	0	0
8760156600	male	57	40-64	0	0	0	0	0	0	0	303	0	0	0	0	0	0	0	0	0	0	0	0	0	0	0	0	0	0	0	42325	0	0	0	0	0	0	0	0	0	0	0	0	0	0	0	0	0	0
8751035200	male	57	40-64	0	0	0	0	0	20129	0	0	0	0	0	14685	971	0	0	0	0	0	76069	0	0	0	0	0	0	0	0	0	597	594	0	0	0	0	0	0	0	0	0	0	0	0	0	0	0	0
8647073000	female	57	40-64	0	0	66630	0	0	0	0	0	0	0	0	0	0	0	0	0	0	0	0	0	0	0	0	0	0	0	0	0	0	0	0	0	0	0	0	0	0	0	0	0	0	0	0	0	0	0
8751862300	female	57	40-64	0	0	65382	0	0	0	0	0	0	0	0	0	0	0	0	0	0	0	0	0	0	0	0	0	0	0	0	0	0	0	0	0	0	0	0	0	0	0	0	0	0	0	258	0	0	0
8760047300	male	57	40-64	0	0	49032	0	0	0	0	0	0	0	0	830	0	0	0	0	0	0	0	0	0	4418	0	0	0	0	0	11397	0	0	0	0	0	0	0	0	0	0	0	0	0	0	0	0	0	0
8586456300	male	58	40-64	0	0	0	0	0	0	0	0	0	0	0	0	0	0	0	0	0	0	0	0	137	0	0	0	756	0	0	69	0	0	0	0	0	0	0	0	0	0	0	0	0	0	7304	0	0	0
8437397700	female	58	40-64	163825	9401	32576	0	0	0	0	234	0	0	0	0	0	0	0	0	0	0	0	0	0	0	0	0	0	0	0	0	0	0	0	0	0	0	0	0	0	0	0	0	0	0	0	0	0	0
8437423600	female	58	40-64	68167	108911	794	0	0	0	0	4011	0	0	0	0	0	0	0	0	0	0	0	0	0	0	0	0	0	0	0	0	0	0	0	0	0	0	0	0	0	0	0	0	0	0	0	0	0	0
8437012700	female	58	40-64	92	12453	868	0	0	0	0	6726	0	0	0	0	0	0	641	73	0	0	0	0	0	0	0	0	447	0	122	158	0	0	0	7254	0	0	0	0	0	0	0	0	0	0	0	0	0	0
8759476800	male	58	40-64	0	0	0	0	65136	0	0	0	0	0	0	0	107042	0	0	0	0	0	0	0	0	0	0	0	0	0	0	0	0	80587	0	0	0	0	0	0	0	0	0	0	0	0	0	0	0	0
8997417000	male	58	40-64	0	0	0	0	0	0	0	0	0	0	0	0	0	0	0	0	0	0	0	0	0	0	0	0	0	0	0	44055	212592	0	0	0	0	0	0	0	0	0	0	2591	0	0	0	0	0	0
8751862600	male	58	40-64	0	0	0	0	0	0	0	0	0	0	0	0	283536	0	73	0	0	0	0	0	0	0	0	0	0	0	0	0	0	0	0	0	0	0	0	0	0	0	0	0	0	0	0	0	0	0
8437127100	male	58	40-64	25476	0	0	0	0	0	0	0	0	0	0	0	0	0	0	0	0	0	0	0	0	0	7583	0	133	0	0	10438	0	0	0	0	0	0	0	0	0	0	0	0	0	7312	0	0	0	0
8998862900	male	58	40-64	0	0	0	0	0	0	0	103	0	0	5299	0	194	0	0	0	0	0	0	0	0	0	0	0	0	0	0	0	0	0	0	0	0	0	0	0	0	0	0	0	0	0	0	0	0	0
8751887200	female	58	40-64	0	0	0	0	0	0	0	0	0	0	0	0	0	0	0	0	0	1260	0	0	0	147795	0	0	0	0	0	0	0	0	0	0	0	0	0	0	0	0	0	0	0	0	0	0	0	0
8647008400	male	58	40-64	0	0	0	0	0	0	0	0	0	0	0	310	18480	0	0	0	0	0	0	0	0	0	0	0	0	0	0	0	16163	3238	0	0	0	0	0	0	0	0	0	0	16375	0	0	0	0	0
8997790200	male	58	40-64	0	5033	0	0	5156	0	61891	510	0	0	4571	0	0	5464	0	0	0	0	0	0	0	0	0	0	60	0	0	0	0	0	0	0	0	0	0	0	0	0	0	0	0	0	0	0	0	0
8437052900	female	58	40-64	0	0	88	0	0	0	0	1334	0	0	0	0	0	0	9512	0	0	0	0	0	0	0	0	0	95	0	375	0	0	0	0	0	0	0	0	0	0	0	0	0	0	0	0	0	0	0
8437062000	female	58	40-64	4580	706	4498	0	0	0	0	4660	0	0	0	0	0	0	0	0	0	0	0	0	0	0	0	7219	65	0	0	233	0	0	0	183	0	0	0	0	0	0	0	0	0	0	0	0	0	0
8437084600	female	58	40-64	0	0	0	0	0	0	0	4651	0	0	0	0	0	0	1577	0	0	0	699	0	0	0	203	276	0	0	0	0	0	0	0	0	0	0	0	0	0	0	48	0	0	0	0	0	0	0
8437091900	female	58	40-64	94	0	0	0	0	0	0	20692	0	0	0	418	92	0	5582	0	0	0	2116	0	0	9057	0	184	384	0	76	0	0	0	0	0	0	0	0	0	0	0	0	0	0	0	0	0	0	0
8437120000	female	58	40-64	0	0	0	0	0	0	0	1548	0	0	0	0	0	0	42743	0	0	0	0	0	0	0	136	0	797	0	28	372	0	0	0	0	0	0	0	0	0	0	0	0	0	0	0	0	0	0
8437126800	female	58	40-64	38188	0	0	0	0	0	0	973	0	0	0	0	0	0	1562	0	0	0	0	0	0	0	1563	236	1225	0	0	0	0	0	0	0	0	0	0	0	0	0	0	0	0	0	0	0	0	0
8586381800	female	58	40-64	125319	0	0	0	0	0	0	0	0	0	0	0	0	0	0	0	0	0	0	0	0	0	0	0	0	0	0	0	0	0	0	0	0	0	0	0	0	0	0	0	0	0	0	0	0	0
8586412000	female	58	40-64	40584	0	0	0	0	0	0	0	0	0	0	0	0	0	0	0	0	0	0	0	0	0	0	0	0	0	0	0	0	0	0	0	0	0	0	0	0	0	0	0	0	0	0	0	0	0
8586426700	female	58	40-64	31553	0	0	0	0	0	0	0	0	0	0	0	0	0	0	0	0	0	0	0	0	0	0	0	0	0	0	0	0	0	0	0	0	0	0	0	0	0	0	0	0	0	0	0	0	0
8586495000	female	58	40-64	110737	0	16527	0	0	0	0	547	0	0	0	0	0	0	0	0	0	0	0	0	0	0	0	0	66	0	0	0	0	0	0	0	0	0	0	0	0	0	0	0	0	0	0	0	0	0
8647005100	female	58	40-64	0	0	22419	0	0	0	0	10411	0	0	0	0	0	0	5403	0	0	0	0	0	0	575	0	0	8484	78	0	0	0	0	0	0	0	0	0	0	0	0	0	0	0	0	0	0	0	0
8647072900	female	58	40-64	140	0	43853	0	0	0	0	198	0	0	0	0	0	0	8024	0	0	0	0	17750	0	37096	0	0	1005	0	0	0	0	0	0	0	0	0	0	0	0	0	0	0	0	0	0	0	0	0
8437029200	male	59	40-64	0	0	36014	0	0	0	0	0	0	0	0	2691	0	0	0	0	0	0	0	0	0	0	0	0	0	0	0	0	0	0	0	0	0	0	0	0	0	0	0	0	0	0	0	0	0	0
8760105500	female	59	40-64	0	0	4644	0	0	0	0	0	1471	0	0	0	840	0	0	0	0	0	1244	0	0	0	0	0	0	0	0	2719	0	310	0	0	0	0	0	0	0	0	0	0	0	0	0	0	0	0
8647064300	male	59	40-64	0	0	0	0	0	0	215	0	0	0	0	0	0	0	0	0	0	0	0	0	0	0	0	0	0	0	0	0	0	0	0	0	0	0	0	0	0	0	0	0	0	0	0	0	0	0
8647084600	male	59	40-64	0	0	18248	0	0	0	0	0	0	0	11935	0	0	0	0	0	0	0	4596	0	0	16466	0	0	0	0	0	11711	0	0	0	0	0	0	0	0	0	0	0	0	0	0	0	0	0	0
8760183900	male	59	40-64	0	0	0	0	0	0	0	0	0	0	0	0	0	0	0	0	0	0	147709	0	0	0	0	0	0	0	0	0	0	0	0	0	0	0	0	0	0	0	0	0	0	0	0	0	0	0
8751030800	male	59	40-64	0	0	1676	0	1344	0	0	1697	0	0	0	0	0	0	41894	0	0	0	0	0	0	0	0	4457	422	1003	173	8427	0	0	0	0	0	0	0	0	0	0	0	0	0	0	0	10016	0	0
8760011000	male	59	40-64	0	0	411	0	0	0	0	135	0	0	0	0	0	26741	0	0	0	0	0	0	0	0	0	249	0	0	0	1930	0	0	0	0	0	0	0	0	0	0	0	0	0	0	0	0	0	0
8760267100	male	59	40-64	0	0	0	0	0	0	0	90	0	0	2103	0	391	0	0	0	0	0	0	0	0	0	0	0	665	0	0	3757	0	0	0	0	0	0	0	0	0	0	0	0	0	0	0	0	0	0
8584402500	male	59	40-64	0	0	0	0	0	0	0	0	0	0	0	0	0	9203	113	0	0	7665	47329	0	0	0	0	0	431	0	0	0	0	0	0	0	0	0	0	0	0	0	0	0	0	0	5181	0	0	0
8760240500	female	59	40-64	0	87376	0	0	177	0	0	134	0	0	0	0	0	0	0	0	0	0	0	0	0	0	0	0	0	0	0	126679	0	0	0	0	0	0	0	0	0	0	0	0	0	0	0	0	0	0
8584402800	male	59	40-64	0	1287	0	0	0	0	0	410	0	0	0	0	0	16083	0	0	189	0	0	0	0	0	0	0	0	0	0	237	0	0	0	0	0	0	0	0	0	0	0	679	0	25	0	0	0	0
8997657700	female	59	40-64	0	0	0	0	345	0	235292	175	0	0	0	0	0	0	4496	0	0	0	0	0	0	0	0	0	3139	0	0	0	0	0	0	0	0	0	0	0	0	0	0	0	0	0	0	0	0	0
8997440200	male	59	40-64	0	563	0	0	0	0	0	0	0	0	0	0	504	0	0	0	0	0	142017	0	0	0	0	0	82	0	0	0	0	0	0	0	0	0	0	0	0	0	0	0	0	0	0	0	0	0
8449388700	male	59	40-64	1594	1564	527	0	0	0	0	75332	0	0	0	0	0	0	898	0	0	0	154	0	0	0	268	0	0	0	494	0	0	0	0	0	0	0	0	0	0	0	0	0	0	0	0	0	0	0
8584397200	male	59	40-64	0	165259	0	0	0	0	0	0	0	0	0	0	1030	57205	495	0	489	0	0	0	0	0	0	0	0	0	0	0	0	0	0	0	0	0	0	0	0	0	0	0	0	0	0	0	0	0
8751014400	male	5	0-17	0	0	0	0	0	0	0	118	0	0	1932	0	34289	0	0	0	0	0	0	0	0	0	0	0	0	0	0	0	0	0	0	0	0	0	0	0	0	0	0	0	37752	0	0	0	0	0
8751800400	female	5	0-17	0	0	0	0	0	0	0	0	0	0	61	0	551	0	0	0	0	0	0	0	0	0	0	0	0	155	0	0	0	0	0	0	0	0	0	0	0	126400	0	0	0	0	0	0	0	0
8752200400	male	5	0-17	0	0	0	0	0	0	0	0	0	0	0	0	0	0	0	0	0	0	0	0	0	0	0	0	0	0	0	0	0	0	0	0	0	0	0	0	0	28937	0	0	0	0	0	0	0	0
8752282700	female	5	0-17	0	0	0	0	0	0	0	0	0	0	0	0	0	0	0	0	0	0	0	0	0	0	0	0	0	0	0	0	0	0	0	0	0	0	0	0	0	77869	0	0	0	0	0	0	0	0
8437068400	male	5	0-17	0	0	0	0	0	0	0	0	0	0	0	0	0	0	0	0	0	0	0	0	0	0	0	0	0	0	0	0	0	0	0	0	0	97326	0	0	0	1528	0	0	0	0	0	0	0	0
8437120600	female	60	40-64	0	0	16350	0	76	0	0	200	0	0	0	1618	820	0	0	92	0	0	0	0	0	17138	0	0	0	0	0	14752	0	159	0	0	0	0	0	0	0	0	0	0	0	146	0	252	0	0
8759485500	female	60	40-64	0	1547	0	0	261861	0	0	197	0	0	2793	0	0	0	1133	633	0	0	0	0	0	0	0	0	0	0	0	560	0	0	0	0	0	0	0	0	0	0	0	0	0	0	0	0	0	0
8997483600	male	60	40-64	47716	0	0	0	144	0	0	0	0	0	25380	0	0	0	0	0	0	0	0	0	0	0	0	0	0	0	0	229865	0	0	0	0	0	0	0	0	0	0	0	0	0	0	0	0	0	0
8751053400	male	60	40-64	0	0	0	0	0	0	0	295	0	0	0	0	0	0	0	0	0	0	0	0	189	20907	0	0	0	0	0	12479	0	0	0	0	0	0	0	0	0	0	0	0	0	0	0	0	0	0
8997774100	male	60	40-64	52378	28203	0	0	0	0	0	0	0	0	190	0	2198	0	0	0	0	0	0	0	0	0	0	0	0	0	0	26408	0	207	0	0	0	0	0	0	0	0	0	0	0	0	0	0	0	0
8997693200	female	60	40-64	0	0	0	0	460	0	0	399	0	0	2692	811	0	0	278	0	0	0	0	0	0	0	0	0	0	0	0	1034	0	0	0	0	0	0	0	0	0	0	0	0	0	0	0	0	0	0
8437107600	female	60	40-64	52207	89650	0	0	0	0	0	72	0	0	0	0	0	0	0	0	0	0	4151	0	0	0	0	0	0	0	0	0	0	0	0	0	0	0	0	0	0	0	0	0	0	0	0	0	0	0
8997789800	male	60	40-64	231	0	0	0	0	0	0	0	0	0	0	0	134	0	0	0	0	0	0	0	0	0	33694	0	0	0	0	76	0	0	0	0	0	0	388	0	0	0	0	0	0	0	0	0	0	0
8760113100	male	61	40-64	56	0	5863	0	0	0	0	0	0	0	0	0	0	0	0	0	0	0	0	0	0	0	0	0	0	0	0	431218	0	0	0	0	0	0	0	0	0	0	0	0	0	0	0	0	0	0
8584397300	male	61	40-64	0	0	0	0	0	0	0	90	5098	0	0	0	0	14053	225	0	0	0	0	0	0	0	0	0	0	0	0	0	0	0	0	0	0	0	0	0	0	0	0	0	0	0	0	0	0	0
8760156700	female	61	40-64	0	0	0	0	0	0	0	0	0	0	0	0	0	0	0	0	0	0	0	0	0	0	0	0	0	0	0	3179	0	0	0	0	0	0	0	0	0	0	0	0	75487	0	0	0	0	0
8586420100	male	61	40-64	0	0	0	0	0	0	0	0	0	0	0	0	0	19850	0	0	0	0	0	0	0	0	35235	0	0	105	0	0	0	0	0	0	0	0	0	0	0	0	0	0	0	0	0	0	0	0
8437053100	male	61	40-64	0	0	0	0	0	0	0	0	0	0	0	0	0	0	0	0	0	0	49293	0	0	0	0	0	0	0	0	0	0	0	0	0	0	0	1268	0	0	0	0	0	0	0	0	0	0	0
8759399300	male	61	40-64	0	234	0	0	0	0	0	0	0	0	0	0	188	0	0	111	0	0	172	0	0	0	0	0	0	0	0	471	0	0	0	0	0	0	0	0	0	0	0	0	0	0	0	0	0	0
8760249600	male	61	40-64	235	0	0	0	0	0	0	0	0	0	0	0	0	0	6654	0	0	0	0	0	0	99	0	0	0	0	0	44500	0	0	0	0	0	0	0	0	0	0	0	0	0	0	0	0	0	0
8437061900	male	61	40-64	0	0	0	0	853	0	9160	3876	0	0	0	6192	0	0	689	0	0	0	0	0	0	0	518	0	11477	0	0	84	0	0	0	0	0	0	0	0	0	0	0	0	0	0	0	0	0	0
8437120300	male	61	40-64	0	0	548	0	0	0	0	129	0	0	542	0	0	0	0	0	0	0	0	0	0	581	0	0	0	0	0	751	0	0	0	0	0	0	0	0	0	0	0	0	0	117	0	0	0	0
8759476900	male	61	40-64	0	0	2709	0	170	0	0	0	0	0	0	0	0	0	0	0	0	0	0	0	0	0	0	0	0	0	0	0	0	0	0	0	0	0	0	0	0	0	0	0	0	0	0	0	0	0
8759359000	female	61	40-64	0	91917	0	0	7847	13912	0	0	0	0	0	0	0	328	0	0	0	0	0	0	0	0	0	0	0	0	0	215778	0	0	0	0	0	0	0	0	0	0	0	0	0	0	0	0	0	0
8759405800	male	61	40-64	0	0	0	0	122	0	0	68	0	0	0	0	0	0	0	0	0	0	0	0	0	0	0	0	383	0	0	245	0	0	0	0	0	0	0	0	0	0	0	0	0	0	0	0	0	0
8760283200	female	61	40-64	0	0	0	0	0	0	0	2500	816	0	0	0	0	0	0	0	0	0	0	0	0	0	0	0	0	0	0	0	0	0	0	0	0	0	0	0	0	0	0	0	0	0	0	0	0	0
8437415000	male	61	40-64	0	26567	0	0	3121	0	0	0	0	0	0	0	0	0	0	0	0	0	0	0	0	0	0	0	0	0	0	32900	0	0	0	0	0	0	0	0	87409	0	0	0	0	0	0	0	0	0
8437042500	male	61	40-64	35385	0	0	0	0	0	0	0	0	0	0	0	0	0	285	0	0	0	0	0	0	0	0	0	0	0	0	1017	0	0	0	0	0	0	0	0	19902	0	0	0	0	0	0	0	0	0
8437045900	male	61	40-64	53275	0	0	0	0	0	0	0	0	0	0	0	0	0	0	0	0	0	0	0	0	0	0	0	0	0	0	107	0	0	0	0	0	0	0	0	1507	0	0	0	0	0	0	0	0	0
8437120700	female	61	40-64	126527	0	0	0	0	0	0	0	0	0	0	0	0	0	1017	0	0	0	16703	0	0	0	1992	0	0	0	0	0	0	0	0	0	0	0	0	0	0	0	0	0	0	0	0	0	0	0
8586353800	female	61	40-64	412886	0	0	0	0	0	0	0	0	0	0	0	0	0	0	0	0	0	0	0	0	0	0	0	0	0	0	0	0	0	0	0	0	0	0	0	0	0	0	0	0	0	0	0	0	0
8586526800	male	61	40-64	0	0	17383	0	0	0	29449	0	0	0	0	0	0	0	0	0	0	0	0	0	0	0	0	0	0	0	0	169893	0	0	0	0	0	0	0	0	0	0	0	0	0	0	0	0	0	0
8997684900	male	61	40-64	1431	0	25896	0	0	0	0	0	0	0	0	0	0	0	0	0	0	0	0	0	0	0	0	0	0	0	0	339668	0	0	0	0	0	0	0	0	0	0	0	0	0	0	0	0	0	0
8759331600	male	61	40-64	0	0	0	0	0	0	0	384	0	0	8264	0	278	18844	0	0	0	0	186	0	76	0	0	0	0	0	0	713	0	200	0	2129	0	0	0	0	0	0	0	0	0	92	0	0	0	0
8759311100	male	61	40-64	0	159680	0	0	0	0	0	0	0	0	0	0	0	0	0	0	0	0	0	0	0	0	0	0	0	0	0	0	0	0	0	2031	0	0	0	0	0	0	0	0	0	0	0	0	0	0
8752269500	male	61	40-64	0	0	0	0	0	0	0	77	0	0	0	2811	535	0	103	0	0	0	1293	0	0	0	0	0	0	0	0	0	0	179	0	0	0	0	0	0	0	0	0	0	0	0	0	0	0	0
8997397600	male	61	40-64	0	0	0	0	517	0	0	0	1971	1854	0	0	0	0	0	193	0	0	0	181497	60	0	0	0	0	0	0	0	5161	0	0	0	0	0	0	0	0	0	0	0	0	0	0	0	0	0
8586455700	male	61	40-64	0	0	0	0	0	0	0	0	0	0	0	0	0	3039	0	0	0	4178	0	0	0	0	0	0	0	0	0	0	0	0	0	0	0	0	0	0	0	0	0	0	0	0	0	0	0	0
8751862700	male	61	40-64	45108	0	0	0	0	0	0	0	0	0	0	0	0	0	0	0	0	0	43400	0	0	131	2507	0	0	0	0	9531	0	0	0	4439	0	0	0	0	0	0	0	0	0	0	0	0	0	0
8752259400	male	61	40-64	0	0	0	0	0	0	0	0	0	0	0	0	0	0	0	0	0	0	0	0	0	0	247	0	0	0	0	290029	0	0	0	125	0	0	0	0	0	0	0	0	0	0	0	0	0	0
8760033600	male	61	40-64	3984	0	3609	0	0	0	0	0	0	0	249	0	0	0	0	0	0	0	35737	0	0	165	1533	0	0	0	0	21423	0	0	0	291	0	0	0	0	0	0	0	0	0	0	0	0	0	0
8751050200	female	62	40-64	0	0	0	0	0	0	0	0	0	7553	0	0	0	0	190096	0	0	0	0	0	0	0	0	0	0	113	0	0	0	0	1872	0	0	0	0	0	0	0	0	0	0	0	0	0	0	0
8751886900	female	62	40-64	0	0	0	0	0	69	428	0	0	0	0	0	0	0	1576	0	0	0	0	0	0	0	0	0	0	0	0	803	0	0	0	0	0	0	0	0	0	0	0	0	0	0	0	0	0	0
8760259900	male	62	40-64	0	0	0	0	847	0	9335	650	0	0	6500	190	7340	0	0	3833	0	0	0	0	2355	0	0	0	6046	0	0	0	0	5279	0	0	0	0	0	0	0	0	0	0	0	0	0	0	0	0
8997462800	male	62	40-64	216	28850	0	0	2994	0	0	2775	0	0	599	0	0	0	38688	0	0	0	104	0	0	0	0	0	0	0	0	4058	0	0	0	0	0	0	0	0	0	0	0	0	0	0	0	0	0	0
8760010900	male	62	40-64	0	0	10011	0	0	0	0	0	0	0	0	0	0	0	0	0	0	0	0	0	0	0	0	0	0	0	0	0	0	0	0	0	0	0	0	0	0	0	0	0	0	0	0	0	0	0
8759302400	male	62	40-64	0	0	0	0	0	0	0	0	0	0	0	74	0	0	0	0	0	0	148067	0	0	0	0	0	0	0	0	0	0	0	0	0	0	0	0	0	0	0	0	0	0	0	0	0	0	0
8437126300	male	62	40-64	0	0	0	0	0	0	0	0	0	0	0	60487	113048	23461	0	0	0	0	0	0	0	65	0	0	0	0	0	0	0	1818	0	0	0	0	0	0	0	0	0	0	0	0	0	0	0	0
8586426800	male	62	40-64	0	18401	0	0	0	0	0	0	0	0	0	0	0	0	0	0	0	0	0	0	0	0	0	0	0	0	0	109123	0	0	0	0	0	0	0	0	0	0	0	0	0	0	0	0	0	0
8997440500	male	62	40-64	111930	0	0	0	0	0	0	0	0	0	0	0	0	0	0	0	0	0	0	0	0	0	0	0	0	0	0	0	0	0	0	0	0	0	0	0	0	0	0	0	0	0	0	0	0	0
8760223700	male	62	40-64	0	0	0	0	0	0	435	442	0	0	0	0	319	0	0	0	0	0	0	0	0	0	0	0	0	0	0	0	0	211	0	0	0	0	0	0	0	0	0	0	0	0	0	0	0	0
8759333500	male	62	40-64	0	0	0	0	33536	0	0	284	0	112	3110	3757	769	0	0	0	0	0	0	0	0	0	0	0	0	0	0	2286	0	351	0	1683	0	0	0	0	0	0	0	0	0	0	0	0	0	0
8752269600	male	62	40-64	0	0	0	0	0	0	0	158	0	0	2181	23570	40191	0	103	0	0	0	0	0	0	0	0	0	0	0	0	205	0	15946	0	0	0	0	0	0	0	0	0	0	0	0	0	0	0	0
8759321000	male	62	40-64	0	157	0	0	0	0	0	198	0	0	0	198	264	0	0	0	0	0	1398	0	0	0	0	0	0	0	0	0	18449	0	0	91	0	0	0	0	0	0	0	0	0	0	0	0	0	0
8751008700	female	62	40-64	0	0	0	0	0	0	0	0	0	0	0	0	0	0	0	0	0	0	0	0	0	0	0	0	0	0	0	299	0	0	0	0	0	66746	0	0	0	0	0	0	0	0	0	0	0	0
8751038500	female	62	40-64	0	0	0	0	0	0	0	0	0	0	0	0	0	0	0	0	0	0	0	0	0	0	0	0	0	0	0	60942	0	0	0	0	0	64634	0	0	0	0	0	0	0	0	0	0	0	0
8751086400	female	62	40-64	0	6112	0	0	0	0	0	0	0	0	0	0	0	0	0	0	0	0	0	0	0	64730	0	0	0	0	0	73245	0	0	0	0	0	13715	0	0	0	0	0	0	0	0	0	0	0	0
8759351300	female	62	40-64	0	71638	0	0	0	0	0	0	0	0	0	0	0	0	3849	0	0	0	0	0	0	2032	78	0	0	0	0	126648	0	0	0	0	0	3286	0	0	0	0	0	0	0	0	0	0	0	0
8752248100	male	62	40-64	0	0	13602	0	0	43123	0	0	0	0	0	0	0	0	0	0	2873	0	3787	0	0	0	1361	0	0	0	0	45531	0	0	0	0	0	0	0	0	0	0	0	0	0	0	0	0	0	0
8752269800	female	62	40-64	0	282	0	0	0	0	0	1516	0	0	100	0	0	0	18737	0	0	0	0	0	25190	0	0	0	0	8	5	466	0	0	0	0	0	0	0	0	0	0	0	0	0	0	0	0	0	0
8760268200	female	62	40-64	0	0	0	0	0	0	156	0	0	0	0	0	0	0	101	0	0	0	0	0	0	0	223	0	0	0	0	404537	0	0	0	0	0	0	0	0	0	0	0	0	0	0	0	0	0	0
8998853900	male	62	40-64	0	0	0	0	0	0	81	358	0	0	20063	0	11131	0	86	0	0	0	0	0	0	0	0	0	0	0	0	0	0	94	0	0	0	0	0	0	0	0	0	0	0	0	0	0	0	0
8586367100	male	62	40-64	0	0	0	0	0	0	0	310	0	0	0	222	1168	0	1743	0	0	0	0	0	0	2264	0	0	0	0	0	1011	0	0	0	0	0	0	0	0	0	0	0	0	0	0	0	0	0	0
8997774200	male	62	40-64	0	0	119795	0	0	0	0	0	0	0	0	0	0	0	0	0	0	0	0	0	0	0	0	0	0	0	0	0	0	0	0	0	0	0	0	0	0	0	0	0	0	0	0	0	0	0
8760218100	female	62	40-64	0	0	26163	0	42481	0	0	577	0	0	1113	0	0	0	2122	0	0	0	0	0	0	0	0	0	0	0	0	108	0	0	0	0	0	0	0	0	0	0	0	0	0	0	0	0	0	0
8647043200	male	63	40-64	148586	0	150	0	0	0	0	0	0	0	597	0	246	0	0	0	0	0	0	0	0	0	0	0	0	12	0	14033	0	127	0	0	0	0	0	0	0	0	0	0	0	0	0	0	0	0
8751825000	male	63	40-64	55290	0	14453	0	0	0	0	0	0	0	4181	0	136	0	0	0	0	0	103	0	0	0	5820	0	0	0	0	9413	0	0	0	50438	0	0	0	0	0	0	0	0	0	0	0	0	0	0
8998845400	female	63	40-64	0	0	0	0	0	0	0	0	0	0	0	0	0	0	0	0	0	0	0	0	0	0	0	0	0	0	0	0	0	0	0	0	0	0	0	0	0	0	0	0	0	0	0	0	0	0
8997417200	male	63	40-64	0	0	68	0	0	0	0	524	0	0	0	141	4788	60359	395	0	0	0	0	0	0	0	0	0	0	0	0	19644	0	784	0	0	0	0	0	0	0	0	0	0	0	0	0	0	0	0
8997397100	female	63	40-64	0	0	445	0	0	0	1886	0	0	0	0	0	0	0	0	0	0	0	366	0	0	0	118	0	88	0	0	47614	1608	0	0	0	0	0	0	0	0	0	0	0	0	0	0	0	0	0
8647084900	male	63	40-64	36520	0	0	0	0	0	0	0	0	0	0	0	0	0	0	0	0	0	0	0	0	0	6719	0	0	0	0	4540	0	0	0	0	0	0	0	0	0	0	0	0	0	0	0	0	0	0
8586373500	male	63	40-64	16660	76855	0	0	0	0	0	0	0	0	0	0	0	459	0	0	0	0	0	0	0	0	0	0	0	0	0	11937	0	0	0	0	0	0	0	0	0	0	0	0	0	0	0	0	0	0
8759390100	male	63	40-64	0	0	2072	0	0	0	0	0	0	0	0	0	0	0	81429	240	0	0	0	0	0	0	0	0	36772	0	0	0	0	0	7894	0	0	0	0	0	0	0	0	0	0	0	0	0	0	0
8584383200	male	64	40-64	0	0	16908	0	0	0	140083	0	0	0	783	554	1429	0	0	0	0	0	0	0	0	0	0	0	0	0	0	0	203	817	0	0	0	0	0	0	0	0	0	0	0	0	0	0	0	0
8584427900	male	64	40-64	0	0	74835	0	0	0	2246	0	0	0	0	0	0	379	0	0	0	0	0	0	0	0	0	0	0	0	0	169488	0	0	0	0	0	0	0	0	0	0	0	0	0	0	0	0	0	0
8752277700	male	64	40-64	0	0	22028	0	0	0	0	0	0	0	0	0	0	0	0	0	0	0	0	0	0	0	0	0	0	0	0	0	0	0	0	0	0	0	0	0	0	0	0	0	0	0	0	0	0	0
8436973200	male	64	40-64	0	181	0	14709	28	239	16751	628	12862	14	1068	1956	1626	0	0	0	0	0	0	0	0	0	0	0	0	0	0	0	0	0	0	0	0	0	0	0	0	0	0	0	0	0	0	0	0	0
8997767000	female	64	40-64	261	0	0	0	0	0	0	0	0	0	4593	0	0	0	0	0	0	0	0	0	0	0	0	0	0	0	0	0	0	0	0	0	0	0	0	0	0	0	0	0	0	0	0	0	0	0
8437120400	female	64	40-64	0	0	6487	0	0	0	0	0	0	0	0	0	0	0	0	0	0	0	0	0	0	66446	0	0	227	0	0	44562	0	0	0	0	0	0	0	0	0	0	0	0	0	0	200	0	0	0
8997458800	female	64	40-64	0	197	0	0	866	0	0	79630	0	0	0	0	0	2159	0	0	865	0	0	0	0	0	0	0	0	0	0	0	0	0	0	0	0	0	0	0	0	0	0	0	0	0	0	0	0	0
8437221900	female	64	40-64	15	0	5	0	7795	0	3692	0	0	0	1766	0	136	0	0	0	0	12	0	0	0	0	0	0	0	0	0	0	0	0	0	0	0	0	0	0	0	0	0	0	0	0	0	0	0	0
8751886800	male	64	40-64	0	0	0	0	0	0	0	0	0	0	0	0	0	0	0	0	0	0	0	0	0	73	0	162	0	0	0	0	0	0	0	0	0	0	0	0	0	0	0	0	0	0	0	0	0	0
8751862800	male	64	40-64	0	0	0	0	0	0	0	0	0	0	0	0	0	3497	0	0	0	0	0	0	0	0	90548	0	0	0	0	0	0	0	0	0	0	0	0	0	0	0	0	0	0	0	0	0	0	0
8759363800	male	64	40-64	0	0	78378	0	0	0	0	0	0	0	0	0	0	0	0	0	0	0	0	0	0	0	0	0	0	0	0	0	0	0	0	0	0	0	0	0	0	0	0	0	0	0	0	0	0	0
8760156100	male	64	40-64	0	155471	0	0	0	0	0	0	0	0	0	0	0	34717	518	0	0	0	0	0	0	0	0	0	0	0	0	2350	0	0	0	0	0	0	0	0	0	0	0	0	0	0	0	0	0	0
8437029000	female	64	40-64	43345	0	0	0	0	0	0	0	0	818	0	0	0	0	3656	0	0	1324	0	0	0	0	0	0	0	0	0	69	0	0	0	0	0	0	0	2464	0	0	0	0	0	0	0	0	0	0
8752233400	female	64	40-64	0	0	0	0	0	0	0	0	0	0	172	0	84	0	102671	0	0	0	0	0	0	0	0	0	0	0	0	153057	0	0	0	0	0	0	0	0	0	0	0	0	0	0	0	0	0	0
8751031400	male	65	65-99	0	23276	0	0	10297	0	0	3710	0	0	32409	0	759	0	0	0	0	0	0	0	12961	0	0	0	331	0	0	166	0	213	0	0	0	0	0	0	0	0	0	0	0	0	0	0	0	0
8751078900	male	65	65-99	0	119281	0	0	107362	0	0	2573	0	0	1657	96	249	0	0	0	0	0	0	0	9762	5264	0	0	661	0	38	0	0	175	0	0	0	0	0	0	0	0	0	0	0	0	0	0	0	0
8437029100	male	65	65-99	649	0	0	0	0	0	0	0	0	0	0	0	0	4090	0	0	0	0	11099	0	0	0	16414	0	0	0	0	1048	0	0	0	0	0	0	0	0	0	0	0	0	0	0	0	0	0	0
8751031300	male	65	65-99	0	0	0	0	0	0	198	0	0	0	0	0	0	0	0	0	0	0	0	0	0	0	0	0	0	0	0	0	0	0	0	0	0	0	0	0	0	0	0	0	0	0	0	0	0	0
8752233100	male	65	65-99	0	5745	115825	0	0	0	0	297	0	0	1385	1105	21211	0	1194	0	0	0	149	0	0	0	0	0	0	0	0	190322	0	3589	0	0	0	0	0	0	0	0	0	0	0	0	0	0	0	0
8752285200	male	65	65-99	0	0	123146	0	0	0	0	0	0	0	7598	0	0	0	0	0	0	0	0	0	0	0	0	0	0	0	0	62419	0	0	0	0	0	0	0	0	0	0	0	0	0	0	0	0	0	0
8751065600	male	65	65-99	0	0	154	0	0	0	0	0	0	0	11067	0	0	103	516	0	0	0	0	0	0	135	0	0	0	0	0	305273	0	0	0	0	0	0	0	0	0	0	0	0	0	0	0	0	0	0
8997677300	female	65	65-99	734	56647	0	0	4231	0	0	0	0	0	0	0	0	0	265	0	0	0	0	0	0	0	1731	0	137	0	0	285292	0	0	0	0	0	0	0	0	0	0	0	0	0	0	0	0	0	0
8752270000	male	65	65-99	0	0	0	0	2177	0	0	156	0	4453	0	0	0	0	11402	0	0	0	0	0	0	0	0	0	6277	0	0	1114	0	0	0	0	0	0	0	0	0	0	0	0	0	0	0	0	0	0
8647000800	male	65	65-99	0	0	0	0	0	0	0	3771	0	0	0	0	0	1427	391	0	0	0	0	0	0	0	0	0	309	0	0	0	0	0	0	4876	0	0	0	0	0	0	0	0	0	0	0	0	0	0
8751800500	male	65	65-99	24357	2880	0	0	0	1682	0	193	0	0	0	0	65	0	1299	0	0	0	0	0	0	0	0	0	0	0	0	87	2201	0	0	981	0	0	0	0	0	0	0	0	0	25	0	0	0	0
8998803400	male	65	65-99	0	0	0	0	0	0	0	84	0	0	0	0	0	1021	464	0	0	0	0	0	0	78482	700	0	0	0	0	10787	0	0	0	0	0	0	0	0	0	0	0	0	0	0	0	0	0	0
8997704200	female	65	65-99	1199	0	11489	0	0	0	0	364	0	0	0	0	0	0	0	0	0	0	0	177	0	0	0	0	1014	0	0	2001	0	0	0	0	0	0	0	0	0	0	0	0	0	0	0	0	0	0
8997744800	female	65	65-99	6026	1085	0	0	0	0	0	0	0	0	0	0	0	0	0	0	0	0	0	0	0	0	0	0	86	0	0	18600	0	0	0	0	0	0	0	0	0	0	0	0	0	0	0	0	0	0
8997693300	male	66	65-99	0	0	0	0	19066	0	0	55	0	0	0	270	0	30079	0	0	0	0	0	0	0	0	543	0	0	0	0	0	0	0	0	0	0	0	0	0	0	0	0	0	0	0	0	0	0	0
8759327900	male	66	65-99	0	0	0	0	0	0	0	73	0	0	0	0	0	25271	0	0	0	0	0	0	0	0	0	0	0	0	0	0	0	0	0	0	0	0	0	0	0	0	0	0	0	0	0	0	0	0
8759340000	male	66	65-99	0	0	0	0	0	12	0	190	0	0	0	10626	42071	0	354	25	6637	41	1868	0	0	0	0	0	0	110397	0	0	0	21473	0	0	0	0	0	0	0	0	0	0	0	0	0	0	0	0
8997617600	male	66	65-99	0	0	0	0	0	5830	0	0	0	0	0	0	90	0	0	0	0	0	0	0	0	0	0	0	0	0	0	0	0	0	0	0	0	0	0	0	0	0	0	0	0	0	0	0	0	0
8586486800	male	66	65-99	0	0	0	0	0	32204	1258	0	0	0	108	1893	9592	1737	0	0	0	0	57645	0	0	0	0	0	0	0	0	0	0	3233	0	0	0	0	0	0	0	0	0	0	43890	54	0	0	0	0
8751830700	female	66	65-99	26	0	45	0	476	0	0	0	0	0	0	0	0	0	0	0	23250	0	36	0	2999	0	0	0	0	0	0	123	0	0	0	0	0	0	0	0	0	0	0	0	0	0	0	0	0	0
8752226200	female	66	65-99	0	0	0	0	353	0	0	0	0	0	0	0	0	0	0	0	0	0	0	0	0	0	0	0	0	0	0	0	0	0	0	0	0	26149	0	0	0	0	0	0	0	0	0	0	0	0
8998845500	female	66	65-99	0	0	0	0	0	0	0	236	0	0	26004	0	109	0	0	0	0	0	0	0	0	182	0	0	0	0	0	0	0	0	0	0	0	0	160	0	0	0	0	0	0	0	0	0	0	0
8586449800	female	66	65-99	0	126	0	0	1897	0	0	0	0	0	0	0	0	2152	0	0	0	0	77	0	0	0	0	0	74	0	0	0	0	0	0	0	0	0	0	0	0	0	0	0	0	0	0	0	0	0
8759342700	female	66	65-99	0	0	0	0	0	0	0	384	0	0	0	0	0	368350	0	0	0	0	0	0	0	0	0	0	0	0	0	117	0	0	0	0	0	0	0	0	0	0	0	0	0	0	0	0	0	0
8997704500	male	66	65-99	0	0	0	0	0	0	0	0	0	0	0	0	0	308	0	0	0	0	0	0	0	0	0	0	18714	0	0	0	0	0	0	0	0	0	0	0	0	0	0	0	0	0	0	0	0	0
8586373300	male	66	65-99	0	0	0	0	1405	0	0	79	0	0	0	0	149681	0	924	0	66	0	0	0	0	0	96	0	0	0	0	0	0	0	0	0	0	0	0	0	0	0	0	0	0	0	0	0	0	0
8437309000	male	66	65-99	0	62889	54	0	0	0	0	2865	0	0	84	0	0	5178	0	0	0	0	0	0	0	0	0	0	101893	0	0	0	0	0	0	0	0	0	0	0	0	0	0	0	0	0	0	0	0	0
8437394600	male	67	65-99	339	116571	572	0	1092	0	0	287	0	0	0	0	0	0	0	0	0	0	34	0	0	0	0	0	6649	0	0	0	0	0	0	0	0	0	23	0	0	0	0	0	0	0	0	0	0	0
8437243300	male	67	65-99	0	102714	58	0	191	0	0	0	0	0	0	0	0	0	170	0	0	0	0	0	0	0	16	0	736	0	0	0	0	0	0	0	0	0	0	0	0	0	0	0	0	0	0	0	0	0
8760069000	male	67	65-99	0	0	0	0	3139	0	0	0	0	10576	0	0	824	1812	73137	0	0	0	0	0	0	0	0	0	0	0	0	0	0	474	0	0	0	0	0	0	0	0	0	0	0	0	0	0	0	0
8759321300	male	67	65-99	0	0	176	0	0	0	0	52	0	0	0	0	0	0	1463	0	0	0	0	0	0	0	0	0	280	0	0	0	0	0	0	0	0	0	0	0	0	0	0	0	0	0	0	0	0	0
8647064500	male	67	65-99	0	0	0	0	0	0	0	0	0	0	0	0	0	0	0	0	0	0	6883	0	0	2309	0	0	0	0	0	158344	0	0	0	0	0	0	0	0	0	0	0	0	0	0	0	0	0	0
8760131000	female	67	65-99	0	556	0	0	0	0	0	0	0	0	0	0	0	253558	0	0	0	0	0	0	0	0	0	0	0	0	0	21805	0	0	0	0	0	0	0	0	0	0	0	0	0	45	0	0	0	0
8760011100	female	67	65-99	0	0	2305	0	0	0	0	0	1168	0	0	0	0	0	0	0	0	0	0	0	0	0	0	0	0	0	0	1350	0	0	0	56	0	0	0	0	0	0	0	0	0	0	0	0	0	0
8997704400	female	67	65-99	0	649	0	0	856	0	0	113	0	0	0	0	57	0	0	0	0	0	0	0	0	0	1572	0	0	0	0	42211	0	157	0	0	0	0	0	0	0	0	0	0	0	0	0	0	0	0
8586450000	male	67	65-99	0	0	0	0	0	0	0	0	0	0	0	0	0	0	26630	0	0	0	0	0	0	0	0	0	0	138	0	61	0	0	0	0	0	0	0	0	0	0	0	0	0	0	210	0	0	0
8586411800	male	67	65-99	0	0	56	0	0	0	95	0	0	0	0	0	0	0	0	0	0	0	0	0	0	0	0	0	338	0	0	0	0	0	0	0	0	0	0	0	0	0	0	0	0	0	0	0	0	0
8760290100	female	67	65-99	2628	50262	0	0	0	0	0	0	0	0	161	0	0	4272	0	0	0	0	152	0	0	0	0	0	0	0	0	0	62748	0	0	116	0	0	0	0	0	0	0	0	0	0	0	0	0	0
8760260100	male	67	65-99	0	0	0	0	0	0	180239	0	0	0	0	58	0	0	0	0	0	0	0	0	0	0	0	0	0	0	0	0	0	318	0	0	0	0	0	0	0	0	0	0	0	0	0	0	0	0
8751030900	male	67	65-99	0	1873	0	0	745	0	0	731	0	0	0	0	0	0	0	0	0	0	0	0	0	0	0	0	0	0	0	104	0	0	0	0	0	0	0	0	0	0	0	0	0	0	0	0	0	0
8751830600	male	67	65-99	0	0	0	0	0	0	0	0	0	0	0	0	0	0	0	0	0	0	0	0	0	0	0	0	0	0	0	0	0	0	0	0	0	0	0	0	0	0	0	0	0	0	0	0	0	0
8437012900	male	67	65-99	53	20278	0	0	0	0	0	0	0	0	0	0	0	0	0	0	0	0	0	0	0	0	0	0	0	0	0	0	0	0	0	0	0	0	0	0	0	0	0	0	0	0	0	0	0	0
8997634900	female	67	65-99	0	0	172768	0	0	0	0	0	0	0	0	0	0	0	0	0	0	0	0	0	0	0	0	0	0	0	0	0	0	0	0	0	0	0	0	0	0	0	0	0	0	0	0	0	0	0
8759321200	male	68	65-99	0	0	301	0	0	0	0	0	0	0	0	206	37169	0	0	0	0	0	1026	0	0	0	192	0	0	5710	0	0	0	2088	0	0	0	0	0	0	0	0	0	0	0	0	0	0	0	0
8997790400	female	68	65-99	0	0	0	0	0	0	0	0	0	0	6613	0	1928	0	0	0	0	0	0	0	0	0	0	0	1002	0	0	0	0	0	0	0	0	0	0	0	0	0	0	0	0	0	0	0	0	0
8760223600	male	68	65-99	0	0	25892	0	0	0	0	0	0	0	2158	0	109	0	0	0	0	0	0	0	0	96	0	0	0	0	0	27171	0	0	0	310	0	0	0	0	0	0	0	0	0	0	0	0	0	0
8997417300	male	68	65-99	0	0	72187	0	6093	0	0	0	0	0	25690	0	0	0	0	0	0	0	0	0	0	0	0	0	131	0	0	115820	0	0	0	0	0	0	0	0	0	0	0	0	0	0	0	0	0	0
8997475300	male	68	65-99	0	0	86514	0	0	0	0	0	0	0	32124	0	0	0	312	0	0	0	0	0	0	0	0	0	0	0	0	113591	0	0	0	1838	0	0	0	0	0	0	0	0	0	0	0	0	0	0
8647055700	male	68	65-99	0	0	0	0	419	0	0	0	0	0	0	0	0	3338	0	0	195	6509	0	0	260	0	0	0	235	0	0	760	0	0	0	5159	0	0	0	0	0	0	0	21	0	0	0	0	0	0
8751875100	male	68	65-99	0	0	0	0	0	23920	0	0	0	0	0	0	0	0	101	0	0	0	0	0	0	0	0	0	23373	0	0	173322	0	0	0	0	0	0	0	0	0	0	0	0	0	0	0	0	0	0
8751053200	female	68	65-99	0	0	125696	0	0	0	0	0	0	0	0	0	0	0	0	0	0	0	0	0	0	0	0	0	0	0	0	5602	0	0	0	0	0	0	0	0	0	0	0	0	0	0	0	0	0	0
8759333600	female	68	65-99	0	0	79872	0	0	0	0	66	0	0	160	0	0	3749	0	0	0	0	0	0	0	0	0	0	0	0	0	167660	0	0	0	14	0	0	0	0	0	0	0	0	0	0	0	0	0	0
8997717000	male	68	65-99	92	0	0	0	0	0	0	3000	0	0	0	0	0	0	0	0	0	0	105	0	0	0	0	0	0	0	0	0	0	0	0	0	0	0	0	0	0	0	0	0	0	0	0	0	0	0
8437046100	male	68	65-99	0	0	0	0	0	5	0	0	0	0	264	26341	5882	0	0	0	0	0	0	0	0	0	0	0	0	0	0	0	0	17596	0	0	0	0	0	0	0	0	0	0	0	0	0	0	0	0
8760056200	female	68	65-99	0	0	0	0	0	0	0	281	0	0	0	0	104	0	0	0	0	0	0	0	249	28378	0	0	0	129	0	10866	0	0	0	0	0	0	0	0	0	0	0	0	0	9	0	0	0	0
8998862300	male	68	65-99	35396	38525	0	0	0	0	0	0	0	0	0	0	0	0	0	0	0	0	0	0	0	0	0	0	0	0	0	0	0	0	0	0	0	0	0	0	0	0	0	0	0	0	0	0	0	0
8586462700	male	68	65-99	98241	0	0	0	0	77733	0	0	0	0	0	289	0	0	0	0	0	0	72877	0	0	0	5521	0	0	0	0	3018	0	0	0	196	0	0	0	0	0	0	0	0	0	0	0	0	0	0
8586540400	male	68	65-99	32592	31707	0	0	0	25640	0	0	0	0	0	834	0	0	0	0	0	0	13903	0	0	0	469	0	0	0	0	56013	0	0	0	0	0	0	0	0	0	0	0	0	0	0	0	0	0	0
8647008800	male	68	65-99	48780	0	0	0	0	0	0	0	0	0	0	0	0	0	0	0	0	0	0	0	0	0	0	0	80	0	0	0	0	0	0	0	0	0	0	0	0	0	0	0	0	0	0	0	0	0
8760056600	male	68	65-99	0	0	47577	0	602	0	0	0	0	0	0	0	0	6413	0	0	0	0	0	0	0	16635	0	0	0	0	0	74828	0	0	0	0	0	0	0	0	0	0	0	0	0	0	0	0	0	0
8437100400	male	69	65-99	7263	6636	0	0	0	0	0	0	0	0	0	0	0	388	0	0	0	0	0	0	0	0	1243	0	0	0	0	22382	0	0	0	0	0	0	0	0	0	0	0	44770	0	0	0	0	0	0
8584382800	male	69	65-99	0	0	0	0	0	0	0	0	0	0	0	0	0	0	619	0	0	0	116519	0	0	0	0	0	0	0	0	0	0	0	0	0	0	0	0	0	0	0	0	0	0	0	0	0	0	0
8584415500	male	69	65-99	0	0	0	0	0	0	0	0	0	0	0	0	0	0	19010	0	0	0	190847	0	0	0	0	0	0	0	0	1019	0	0	0	0	0	0	0	0	0	0	0	0	0	0	0	0	0	0
8437225300	male	69	65-99	0	0	0	0	21013	0	0	0	0	0	0	107037	0	0	0	0	0	0	0	0	0	0	0	0	0	0	0	120518	0	0	0	0	0	0	0	0	0	0	0	0	0	0	0	0	0	0
8752270200	male	69	65-99	0	0	0	0	0	77620	0	0	0	0	0	0	0	0	0	0	0	0	0	0	0	0	0	0	138	0	0	53141	0	0	0	0	0	0	0	0	0	0	0	0	0	0	0	0	0	0
8760011200	male	69	65-99	136	0	78934	0	0	0	0	0	0	0	0	0	0	0	0	0	0	0	0	0	0	132	456	0	0	0	0	52900	0	0	0	1218	0	0	0	0	0	0	0	0	0	0	0	0	0	0
8760118200	male	69	65-99	0	0	25352	0	0	3783	0	0	0	0	0	0	0	0	2233	0	0	0	0	0	0	241	0	0	0	0	0	359845	0	0	0	0	0	0	0	0	0	0	0	0	0	0	0	0	0	0
8760183500	male	69	65-99	0	0	11059	0	0	101	0	0	0	0	0	0	0	0	57843	0	0	779	0	0	0	0	0	0	0	0	0	319620	0	0	0	245	0	0	0	0	0	0	0	0	0	0	0	0	0	0
8760283100	male	69	65-99	9699	0	844	0	0	2222	0	0	0	0	0	0	0	762	6682	0	0	33133	0	0	0	0	24651	0	0	0	0	251173	0	0	0	552	0	0	0	0	0	0	0	0	0	0	0	0	0	0
8586540300	male	69	65-99	0	0	0	0	0	0	0	0	0	0	0	0	0	0	0	0	0	0	0	0	0	0	0	0	0	0	0	0	0	0	0	0	0	0	0	0	0	0	0	0	0	0	0	0	0	0
8759390900	male	69	65-99	0	0	0	0	0	146954	0	0	0	0	0	90	0	0	0	0	0	0	2368	0	0	0	0	0	0	0	0	0	0	0	0	0	0	0	0	0	0	0	0	0	0	0	0	0	0	0
8759422900	male	69	65-99	0	1302	0	0	0	32060	0	152	0	0	0	0	0	103	0	0	0	0	146	0	0	0	1082	0	0	0	0	1721	0	0	0	0	0	0	0	0	0	0	0	0	0	0	0	0	0	0
8760282600	female	69	65-99	0	0	0	0	0	0	0	0	0	0	0	0	0	0	0	0	0	0	0	0	0	0	0	0	0	0	0	0	0	0	0	0	0	0	457	0	0	0	0	0	186741	0	0	0	0	0
8997462600	male	69	65-99	99775	0	60	0	0	0	0	688	0	0	0	0	0	0	527	0	0	760	156	0	521	180	339	0	0	0	17	0	0	0	0	8141	0	0	0	0	0	0	0	0	0	0	0	0	0	0
8997439900	male	69	65-99	0	12015	0	0	7428	0	0	1029	0	0	0	0	0	0	36746	0	0	0	0	0	0	0	0	0	0	88	0	319554	0	0	0	0	0	0	0	0	0	0	0	0	0	0	0	0	0	0
8997448200	female	69	65-99	0	0	54443	0	0	0	0	0	0	0	0	0	0	0	0	0	0	0	0	0	0	0	0	0	0	0	0	0	0	0	0	0	0	0	0	0	0	0	0	0	0	0	0	0	0	0
8586455800	male	69	65-99	0	0	0	0	0	0	0	0	0	0	0	0	0	0	0	0	0	0	43193	0	0	0	0	0	0	0	0	0	0	0	0	0	0	0	0	0	0	0	0	0	0	0	0	0	0	0
8760125700	male	69	65-99	0	66	0	0	0	0	0	0	0	0	13080	0	0	0	0	0	0	0	0	0	0	0	0	0	1734	0	0	0	0	0	0	0	0	0	0	0	0	0	0	0	0	0	0	0	0	0
8437165400	female	69	65-99	0	0	151935	0	0	6897	0	0	0	0	0	0	0	0	13	0	0	0	0	0	0	0	0	0	0	0	0	0	15	0	0	0	0	0	0	0	21	0	0	0	0	0	0	0	0	24
8437195700	female	69	65-99	0	0	0	0	0	0	0	0	0	0	0	0	0	0	0	0	0	0	0	0	0	0	0	0	0	0	0	0	0	0	0	0	185	0	0	0	0	0	0	0	0	0	0	0	0	0
8436959500	female	69	65-99	92549	70732	288	0	0	0	0	0	0	0	0	0	0	0	0	0	0	0	0	0	0	0	0	0	0	0	0	0	0	0	0	0	0	0	0	0	0	0	0	0	0	0	0	0	0	0
8437397600	female	69	65-99	223256	145	0	0	1865	0	0	0	0	0	0	0	0	0	0	0	0	0	0	0	26709	0	15284	0	0	0	0	234	0	0	0	0	0	0	21749	0	0	0	0	0	0	299	0	0	0	0
8998832900	male	69	65-99	144772	0	0	0	0	0	0	0	0	0	0	89	110	395	15734	0	0	0	0	0	0	0	0	0	0	0	0	0	0	0	0	0	0	0	0	0	0	0	0	0	0	0	0	0	0	0
8647043000	female	6	0-17	0	0	0	0	0	0	0	0	0	0	0	0	0	0	0	0	0	0	0	0	0	0	0	0	0	0	0	0	0	0	0	0	0	0	0	0	0	30467	0	0	86	0	0	0	0	0
8759333400	female	6	0-17	0	0	0	0	0	0	0	0	0	0	0	0	0	0	0	0	0	0	0	0	0	0	0	0	0	0	0	0	0	0	0	0	0	0	0	0	0	142874	0	0	0	0	0	0	0	0
8998854100	female	6	0-17	0	0	0	0	0	0	0	0	0	0	0	0	0	0	0	0	0	0	0	0	0	0	0	0	0	0	0	0	0	0	0	0	0	0	74977	0	0	0	0	0	0	0	0	0	0	0
8586424000	male	6	0-17	0	0	0	0	0	0	0	0	0	0	0	0	0	0	0	0	0	0	0	0	0	0	0	0	0	0	0	0	0	0	0	0	0	0	0	0	0	84218	0	0	0	0	0	0	0	0
8759390200	female	6	0-17	0	0	0	0	0	0	0	0	0	0	0	0	0	0	0	0	0	0	0	0	0	0	0	0	0	0	0	0	0	0	0	0	0	0	0	0	0	90	0	0	22510	0	0	0	0	0
8437075600	female	6	0-17	0	0	0	0	0	0	0	0	0	0	0	0	0	0	0	0	0	0	0	0	0	0	0	0	111	0	0	0	0	0	0	0	0	0	0	0	0	32037	0	0	0	0	0	0	0	0
8437100300	female	6	0-17	0	0	0	0	0	0	0	0	0	0	0	0	0	0	0	0	0	0	0	0	0	0	0	0	0	0	0	0	0	0	0	0	0	0	0	0	0	30819	0	0	0	0	0	0	0	0
8760173400	male	6	0-17	0	0	0	0	0	0	0	4933	0	0	0	0	0	0	0	0	0	0	0	0	0	0	0	0	5121	193	0	0	0	0	0	0	0	0	0	0	0	2501	0	0	0	0	0	0	0	0
8752194100	male	6	0-17	0	0	0	0	0	0	0	0	0	0	0	0	0	0	0	0	0	0	0	0	0	0	0	0	0	0	0	0	0	0	0	0	0	0	0	0	0	185245	0	0	0	0	0	0	0	0
8760047000	male	6	0-17	0	0	0	0	0	0	0	0	0	0	0	0	0	0	0	0	0	0	0	0	0	0	0	0	0	0	0	0	0	0	0	0	0	0	0	0	0	44765	0	0	0	0	0	0	0	0
8997740400	male	70	65-99	0	9478	0	0	978	0	0	0	0	0	0	0	0	9222	1672	0	63844	443	0	0	0	26580	0	0	470	0	0	0	0	0	0	0	0	0	0	70289	0	0	0	0	0	0	0	0	0	0
8997626000	male	70	65-99	19718	0	0	0	0	0	0	0	0	0	0	0	0	0	0	0	0	0	97200	0	0	0	0	0	0	0	0	0	0	0	0	0	0	0	0	0	0	0	0	0	0	0	0	0	0	0
8751895000	male	70	65-99	0	0	0	0	21503	0	0	0	204	0	0	0	0	1459	4426	0	0	0	0	0	0	0	1452	0	0	0	0	0	0	0	0	0	0	0	0	0	0	0	0	0	0	0	0	0	0	0
8759448400	female	70	65-99	0	0	0	0	0	0	0	0	0	0	0	0	0	0	0	0	0	0	0	0	0	0	0	0	0	0	0	184	0	0	0	0	0	0	0	0	0	0	0	0	0	0	0	0	0	0
8760140800	male	70	65-99	0	0	127	0	0	0	0	15739	0	0	0	273	1343	0	0	0	0	0	576	0	0	0	0	0	0	0	0	3170	0	755	0	0	0	0	0	0	0	0	0	0	0	0	0	0	0	0
8760026800	female	70	65-99	0	4672	0	0	0	0	0	0	0	0	0	0	0	3065	0	0	0	0	0	0	98	0	0	0	0	0	0	366071	0	0	0	0	0	0	0	0	0	0	0	0	0	0	0	0	0	0
8760118500	female	70	65-99	0	32787	0	0	1153	243228	0	0	0	0	0	0	0	894	57	0	0	0	0	0	0	0	0	0	0	0	0	61000	0	0	0	0	0	0	0	0	0	0	0	0	0	0	0	0	0	0
8997642200	male	70	65-99	0	0	0	0	504	0	0	94	0	0	476	0	0	0	0	0	0	0	0	0	0	0	0	0	0	0	0	0	0	0	0	0	0	0	0	0	0	0	0	0	0	0	0	0	0	0
8751078700	female	70	65-99	0	0	0	0	0	0	0	70	0	0	0	0	0	0	0	0	0	0	0	0	0	0	0	0	0	0	0	0	0	0	0	0	0	0	0	0	0	0	0	0	0	0	0	0	0	0
8436992300	female	70	65-99	157	0	11	0	103	11	0	0	0	0	0	0	0	0	0	0	0	0	0	0	0	0	0	0	0	71	103	0	0	0	0	0	0	0	0	0	0	0	0	0	0	0	0	0	0	0
8998832300	female	70	65-99	0	0	0	0	0	0	0	0	0	0	0	0	143	921	1290	0	0	0	0	0	0	0	0	0	0	0	141	0	0	0	0	0	0	0	0	0	0	0	0	0	0	0	0	0	0	0
8586481300	male	70	65-99	0	237	0	0	0	0	0	0	0	65	0	0	0	373	182	0	0	0	1028	0	0	0	0	0	83	0	0	0	0	0	0	0	0	0	0	0	0	0	0	0	0	0	0	0	145429	0
8647064400	male	70	65-99	0	0	58093	0	0	0	0	0	0	0	0	0	0	0	0	0	0	0	0	0	0	0	0	0	0	0	0	0	0	0	0	0	0	0	0	0	0	0	0	0	0	0	0	0	0	0
8751813900	male	70	65-99	0	0	22690	0	0	0	0	0	0	0	0	0	0	0	5973	0	0	0	0	0	0	0	0	0	0	0	0	0	0	0	0	0	0	0	0	0	0	0	0	0	0	0	0	0	0	0
8586353600	male	70	65-99	0	0	64496	0	0	0	0	0	0	0	0	0	0	0	0	0	0	0	0	0	0	0	0	0	0	0	0	0	0	0	0	0	0	0	0	0	0	0	0	0	0	0	0	0	0	0
8997731900	male	70	65-99	0	56527	0	0	0	0	0	0	0	0	0	0	0	0	10665	0	0	0	0	0	0	0	0	0	0	0	0	10431	0	0	0	0	0	0	0	0	0	0	0	0	0	0	0	0	0	0
8751072400	male	70	65-99	0	7141	0	0	0	0	0	0	0	0	0	0	0	312204	0	0	0	0	0	0	0	0	0	0	0	0	0	0	0	0	0	0	0	0	0	0	0	0	0	0	0	0	0	0	0	0
8759327700	male	70	65-99	0	15673	0	0	0	0	0	0	0	0	0	0	0	0	0	0	0	0	0	0	0	0	0	0	0	0	0	0	0	0	0	0	0	0	0	0	0	0	0	0	0	0	0	0	0	0
8751038100	female	70	65-99	0	200700	0	0	0	0	0	0	0	0	0	0	0	0	0	0	0	0	0	0	0	0	679	0	0	0	0	0	0	0	0	0	0	0	0	0	0	0	0	0	0	0	0	0	0	0
8759463600	male	70	65-99	0	145934	0	0	0	14956	0	0	0	0	0	0	0	0	0	0	0	0	0	0	0	0	0	0	207	0	0	0	0	0	0	0	0	0	0	0	0	0	0	0	0	0	0	0	0	0
8759313700	male	70	65-99	0	0	0	0	0	56220	0	0	0	0	0	0	0	0	0	0	0	0	253	0	0	0	0	0	623	0	0	0	0	0	0	192	0	0	0	0	0	0	0	0	0	0	0	0	0	0
8759455900	male	70	65-99	0	0	0	0	0	2612	0	0	0	0	0	0	0	0	0	0	0	0	2289	0	0	28527	30450	0	0	0	0	40875	0	0	0	6496	0	0	0	6166	0	0	0	0	0	0	0	0	0	0
8586526500	male	70	65-99	31635	45589	188	0	0	0	0	0	0	0	0	0	0	0	0	0	0	0	30727	0	0	0	0	0	0	0	0	0	0	0	0	0	0	0	0	0	0	0	0	0	0	0	0	0	0	0
8647042900	male	70	65-99	1150	0	10566	0	0	0	0	0	0	0	0	0	0	0	0	0	0	0	3139	0	0	0	0	0	0	0	0	0	0	0	0	0	0	0	0	0	0	0	0	0	0	0	0	0	0	0
8647005000	male	70	65-99	0	0	0	0	0	0	0	0	0	0	0	0	0	683	1714	0	0	0	0	0	0	0	16430	0	2522	0	0	10895	0	0	0	0	0	0	0	0	0	0	0	0	0	0	0	0	0	0
8586360900	female	70	65-99	0	0	5271	0	0	19821	0	0	0	0	0	0	0	0	0	0	0	0	0	0	0	0	0	0	0	0	0	0	0	0	0	0	0	0	0	0	0	0	0	0	0	0	0	0	0	0
8751031200	female	70	65-99	0	0	39113	0	0	60105	0	0	0	0	0	0	0	0	0	0	0	0	0	0	0	0	0	0	0	0	0	0	0	0	0	0	0	0	0	0	0	0	0	0	0	0	0	0	0	0
8760267800	male	70	65-99	0	0	0	0	0	0	0	0	5157	0	12149	0	239	0	105	0	0	0	0	0	0	0	145	0	0	0	0	6873	0	85	0	0	0	0	0	0	0	0	0	0	0	0	0	0	0	0
8584390800	male	70	65-99	0	164435	0	0	1211	0	0	0	0	0	0	0	0	0	0	0	0	0	204	0	0	0	0	0	0	0	0	0	0	0	0	0	0	0	0	0	0	0	0	1807	0	0	0	0	0	0
8584441600	male	70	65-99	0	92986	0	0	0	0	0	0	0	0	0	0	0	0	0	0	0	0	0	0	0	0	0	0	0	0	0	0	0	0	0	816	0	0	0	0	0	0	0	175598	0	0	0	0	0	0
8759363700	male	71	65-99	0	0	0	0	0	0	0	0	0	0	0	0	0	0	0	0	531	0	107576	0	0	0	0	0	0	0	0	0	0	0	0	0	0	0	0	0	0	0	0	0	0	0	0	0	0	0
8760118600	female	71	65-99	0	0	93938	0	739	0	0	0	0	0	0	0	0	0	15047	0	0	0	0	0	0	72	0	0	0	0	0	202397	0	0	0	0	0	0	0	0	0	0	0	0	0	0	0	0	0	0
8584433200	male	71	65-99	0	0	364	0	0	0	0	173	0	0	0	0	0	0	0	0	0	0	945	0	0	0	0	0	0	0	0	0	0	0	0	1201	0	0	0	0	0	0	0	0	0	0	0	0	0	0
8586450200	male	71	65-99	0	0	0	0	0	0	0	0	0	0	0	0	0	0	0	0	0	0	0	0	0	92146	0	0	0	0	0	0	0	0	0	0	0	0	0	0	0	0	0	0	0	0	0	0	0	0
8751071900	male	71	65-99	0	0	8911	0	202	0	0	0	0	0	0	562	0	0	0	0	0	0	30299	0	863	0	2924	0	0	0	0	6347	291	0	0	23817	0	0	0	0	0	0	0	0	0	0	0	0	0	0
8760062600	male	71	65-99	0	0	0	0	0	0	0	92	0	0	455	0	0	27205	0	0	0	0	0	0	0	0	25698	0	0	0	0	293331	0	0	0	0	0	0	0	0	0	0	0	0	0	0	0	0	0	0
8586512300	male	71	65-99	0	0	0	0	0	0	0	0	0	0	0	0	0	0	0	0	0	0	0	0	0	0	0	0	0	0	0	0	28261	0	0	0	0	0	0	0	0	0	0	0	0	0	0	0	0	0
8751072000	male	71	65-99	0	0	0	0	1874	0	0	945	0	0	150320	8375	12517	0	0	0	0	0	0	0	0	0	0	0	0	0	0	0	0	527	0	0	0	0	0	0	0	0	0	0	0	0	0	0	0	0
8760267900	male	71	65-99	8839	42228	0	0	0	177	0	88	0	0	0	0	0	610	0	0	0	0	0	0	0	0	920	0	640	0	0	314881	0	0	0	0	0	0	0	0	0	0	0	0	0	0	0	0	0	0
8997408700	male	71	65-99	0	174078	0	0	0	0	0	0	0	0	0	0	0	0	0	0	0	0	0	0	0	0	0	0	0	0	0	1121	0	0	0	0	0	0	0	0	0	0	0	0	0	0	0	0	0	0
8759463300	male	71	65-99	0	0	0	0	3395	0	0	0	0	0	0	0	0	0	38372	0	0	0	0	0	0	0	0	0	0	0	0	543	0	0	0	0	0	0	0	0	0	0	0	0	0	0	0	0	0	0
8584408700	male	71	65-99	0	0	914	0	0	0	208	0	106	0	0	0	0	319	0	0	0	0	0	0	0	0	0	0	0	0	0	0	0	0	0	0	0	0	0	0	0	0	0	0	0	0	0	0	0	0
8759399200	male	71	65-99	0	0	0	0	0	0	0	2991	0	0	69	139	230	0	2118	0	0	0	11271	0	0	0	0	0	0	0	0	0	0	107	0	0	0	0	0	0	0	0	0	0	0	0	0	0	0	0
8759400300	male	71	65-99	0	0	0	0	0	0	0	0	0	0	0	0	0	0	0	0	0	0	1288	0	0	0	0	0	0	0	0	0	0	0	0	0	0	0	0	0	0	0	0	0	0	0	0	0	0	0
8759437400	male	71	65-99	0	664	0	0	0	0	0	83	0	0	0	0	115	0	881	0	0	0	0	0	0	0	526	0	0	0	0	393932	0	86	0	0	0	0	0	0	0	0	0	0	0	0	0	0	0	0
8759477300	male	71	65-99	0	111810	0	0	0	0	0	0	0	0	0	0	0	0	0	0	0	0	0	0	0	0	0	0	0	0	0	149906	0	0	0	0	0	0	0	0	0	0	0	0	0	0	0	0	0	0
8437374700	female	71	65-99	0	0	31	0	0	0	0	0	0	0	0	0	0	0	0	0	0	0	0	0	0	0	0	0	0	0	0	0	379981	0	0	0	0	0	3894	0	0	0	0	0	127	0	0	0	0	0
8437264300	female	71	65-99	0	10565	0	0	0	0	0	0	0	0	0	0	104	0	31	0	0	0	0	0	0	0	0	0	0	0	0	0	276610	0	0	0	0	0	0	0	0	33	0	0	0	0	0	0	0	0
8997432300	female	72	65-99	0	0	147037	0	0	0	0	0	0	0	0	0	0	0	0	0	0	0	0	0	0	0	0	0	0	0	0	207	0	0	0	0	0	0	0	0	0	0	0	0	0	0	0	0	0	0
8647016100	male	72	65-99	0	0	0	0	166	0	0	0	0	0	0	0	0	0	0	0	1204	0	135	0	0	0	4072	0	1482	0	0	12116	0	0	0	0	0	0	0	0	0	0	0	0	0	0	0	0	0	0
8760240600	female	72	65-99	0	0	101	0	1536	1149	0	137	101	0	0	0	122	0	0	0	0	77	270	0	0	0	640	0	0	0	0	37124	0	0	0	0	0	0	8156	0	0	0	0	0	0	0	0	0	0	0
8586419800	female	72	65-99	0	0	0	0	53	0	0	0	0	0	0	0	0	598	0	0	0	0	0	0	0	0	0	0	0	0	0	0	0	0	0	0	0	0	0	0	0	0	0	0	0	0	0	0	0	0
8586456200	female	72	65-99	0	0	0	0	297	0	0	0	0	0	0	286	0	0	0	0	0	0	0	0	0	0	0	0	187	0	0	0	0	0	0	0	0	0	0	0	0	0	0	0	0	0	0	0	0	0
8760259600	male	72	65-99	0	0	0	0	0	0	0	0	0	0	0	0	0	0	132	0	0	0	0	0	0	6363	0	0	0	0	0	281198	0	0	0	0	0	0	0	0	0	0	0	0	101	0	0	0	0	0
8997716900	male	72	65-99	39125	0	28855	0	0	0	0	0	0	0	0	0	0	0	624	0	0	0	116326	0	0	0	0	0	0	0	0	8175	0	0	0	0	0	0	0	0	0	0	0	0	0	0	0	0	0	0
8759448300	male	72	65-99	0	255	333	0	0	125	0	688	11061	0	51	475	402	0	0	0	3063	0	0	0	60	0	0	0	0	26	0	44479	56439	0	0	92	0	0	0	0	0	0	0	0	0	0	0	0	0	0
8760098600	male	72	65-99	0	0	0	0	0	136	0	0	0	0	0	0	0	261	0	0	33608	0	106486	0	0	0	0	0	0	0	0	92352	0	0	0	0	0	0	0	0	0	0	0	0	0	0	0	0	0	0
8760130900	male	72	65-99	931	0	0	0	0	0	0	0	0	0	0	0	0	0	0	0	172	0	1706	0	0	0	8089	0	0	0	0	334368	0	0	0	0	0	0	0	0	0	0	0	0	0	0	0	0	0	0
8759992700	male	72	65-99	0	0	0	0	0	0	0	0	0	0	0	0	0	0	176	0	0	0	0	0	0	0	0	0	0	0	0	0	0	0	0	0	0	0	0	0	0	0	0	0	0	0	0	0	0	0
8997617900	male	72	65-99	0	0	0	0	0	0	0	0	0	0	0	0	0	3567	0	18284	108	0	0	0	0	0	0	0	0	0	0	0	0	0	0	0	0	0	1085	0	0	0	0	0	0	0	0	0	0	0
8997677600	male	72	65-99	1364	2396	0	0	0	0	0	0	0	0	0	0	0	563	0	0	356	0	0	0	0	0	971	0	0	0	0	53017	0	0	0	0	0	0	0	0	0	0	0	0	0	0	0	0	0	0
8752194200	male	72	65-99	0	0	0	0	0	0	0	440	0	0	0	15295	0	0	1819	0	0	0	1998	0	0	0	0	0	0	0	0	0	0	0	0	0	0	0	0	0	0	0	0	0	0	0	0	0	0	0
8759328200	male	72	65-99	0	0	0	0	0	0	0	0	0	0	0	0	0	72	0	0	1811	461	73254	0	0	0	615	0	0	0	0	0	0	0	0	0	0	0	0	489	0	0	0	0	0	0	0	0	0	0
8759377200	male	72	65-99	0	0	0	0	0	0	0	0	0	0	0	0	0	0	0	0	0	0	111984	0	0	0	0	0	0	0	0	0	0	0	0	0	0	0	0	0	0	0	0	0	0	0	0	0	0	0
8759411900	male	72	65-99	0	0	0	0	0	0	0	0	0	0	0	0	0	0	0	0	0	0	95733	0	0	0	2970	0	0	0	0	0	25009	0	0	0	0	0	0	828	0	0	0	0	0	0	0	0	0	0
8997766600	male	72	65-99	0	0	0	0	0	0	0	0	0	0	0	0	0	0	0	0	0	0	0	0	0	0	0	0	0	0	0	0	0	0	0	0	0	0	109815	0	0	0	0	0	0	0	0	0	0	0
8997780500	male	72	65-99	0	0	0	0	0	0	0	0	0	0	0	0	0	2142	0	0	0	0	0	0	0	0	0	0	0	0	0	0	0	0	0	0	0	0	99029	0	0	0	0	0	0	0	0	0	0	0
8997606600	male	72	65-99	99360	0	0	0	0	0	0	0	0	0	0	0	0	872	0	568	0	0	0	0	0	0	0	0	0	0	0	0	0	0	0	0	0	0	0	0	0	0	0	0	0	0	0	0	0	0
8997646400	male	72	65-99	92496	57752	0	0	0	0	0	0	0	0	0	0	0	0	0	0	0	0	0	0	0	0	569	0	0	0	0	0	0	0	0	0	0	0	602	0	0	0	0	0	0	0	0	0	0	0
8998793300	male	72	65-99	1603	20472	0	0	0	0	0	0	0	0	0	0	0	0	0	0	0	0	0	0	0	0	106	0	0	0	0	67	0	0	0	0	0	0	489	0	0	0	0	0	0	0	0	0	0	0
8998845600	male	72	65-99	870	33429	0	0	0	0	0	0	0	0	0	0	0	0	0	0	0	0	0	0	0	0	133134	0	0	0	0	2674	0	0	0	0	0	0	0	0	0	0	0	0	0	0	0	0	0	0
8998880300	male	72	65-99	6831	207317	0	0	0	9017	0	0	0	0	0	0	0	0	0	0	0	0	0	0	0	0	3846	0	0	0	0	0	0	0	0	0	0	0	0	0	0	0	0	0	0	0	0	0	0	0
8759313400	male	73	65-99	0	38695	0	0	0	0	0	0	0	0	0	0	0	0	0	0	0	0	102	0	0	14148	0	0	0	0	0	301552	0	0	0	0	0	0	0	0	0	0	0	0	0	0	0	0	0	0
8760124100	male	73	65-99	0	0	0	0	0	45982	0	0	0	0	0	0	0	0	0	0	0	0	94307	0	0	0	0	0	0	0	0	0	0	0	0	0	0	0	0	0	0	0	0	0	0	0	0	0	0	0
8647008300	male	73	65-99	0	0	40371	0	0	0	0	0	0	0	0	0	0	0	0	0	0	0	0	0	0	0	0	0	0	0	0	0	0	0	0	0	0	0	0	0	0	0	0	0	0	0	0	0	0	0
8584402400	male	73	65-99	0	0	0	0	0	691	0	80	0	2059	34568	906	985	0	0	0	0	0	0	0	0	0	0	0	0	113	59	62	0	317	0	0	0	0	0	0	0	0	0	302	0	0	0	0	0	0
8759405700	female	73	65-99	0	0	185	0	0	0	0	0	0	0	0	0	0	0	0	0	0	0	0	0	0	0	0	0	539	0	0	0	0	0	0	0	0	0	0	0	0	0	0	0	0	0	0	0	0	0
8760267700	male	73	65-99	0	0	0	0	0	393	0	0	0	0	0	0	0	0	0	0	0	0	37108	0	0	0	0	0	0	0	0	0	0	0	0	0	0	0	0	0	0	0	0	0	0	0	0	0	0	0
8751846500	male	73	65-99	0	0	0	0	0	0	0	0	0	0	0	0	0	0	0	0	0	0	0	0	0	0	0	0	0	0	0	254	0	0	0	0	0	2716	0	0	0	0	0	0	0	0	0	0	0	0
8997717600	male	73	65-99	0	313	0	0	0	0	0	0	0	0	981	0	0	0	0	0	0	0	0	0	0	0	0	0	0	0	0	4832	0	0	0	0	0	0	0	0	0	0	0	0	0	0	0	0	0	0
8997397300	male	73	65-99	0	0	0	0	1080	0	0	2916	0	0	844	144	106	0	5620	0	0	0	0	0	0	0	0	493	0	0	0	0	0	0	0	0	0	0	0	0	0	0	0	0	0	0	0	0	0	0
8437425500	male	73	65-99	0	1406	371	0	0	0	0	0	0	0	0	0	0	0	0	0	0	0	0	0	0	0	0	0	0	0	0	751	0	0	0	0	0	0	0	0	0	0	0	0	0	0	0	0	0	0
8586462500	female	73	65-99	129	0	0	0	0	0	0	0	0	0	4334	3981	1986	0	0	0	0	0	0	0	2602	0	0	0	0	0	0	0	0	53	0	0	0	0	0	0	0	0	0	0	0	0	0	0	0	0
8647016200	male	73	65-99	0	957	0	0	0	0	0	0	0	0	0	10509	26663	0	0	0	0	0	0	0	0	0	0	0	0	0	0	0	0	7045	0	0	0	0	0	0	0	0	0	0	0	0	0	0	0	0
8437091700	male	73	65-99	19424	10547	0	0	0	0	0	0	0	0	0	0	0	0	0	0	0	0	0	0	0	0	0	0	0	0	0	0	0	0	0	0	0	0	0	0	0	0	0	0	0	0	0	0	0	0
8436992000	male	73	65-99	0	120566	0	0	0	0	0	0	0	0	0	0	0	6482	21	3	828	24	5175	26	80	53729	0	0	0	0	0	0	0	0	0	0	0	0	0	0	0	0	0	0	0	0	0	0	0	0
8760147800	female	73	65-99	0	61552	0	0	0	0	0	0	0	0	0	0	0	155086	0	0	0	0	0	0	0	0	0	0	0	0	0	73001	0	0	0	0	0	0	13067	0	0	0	0	0	0	0	0	0	0	0
8586442800	female	73	65-99	0	6510	0	0	0	0	0	0	0	0	0	0	0	93032	0	3390	0	0	0	0	0	0	0	0	0	0	0	0	0	0	0	0	0	0	0	0	0	0	0	0	0	0	0	0	0	0
8586455900	female	73	65-99	0	121710	0	0	0	0	0	0	0	0	0	0	0	0	0	0	0	0	655	0	0	0	0	0	0	0	0	0	0	0	0	0	0	0	0	0	0	0	0	0	0	0	0	0	0	0
8586486900	female	73	65-99	0	3735	0	0	0	0	0	0	0	0	0	0	0	1216	0	0	0	0	0	0	0	0	0	0	0	0	0	418404	0	0	0	0	0	0	0	0	0	0	0	0	0	0	0	0	0	0
8586504200	female	73	65-99	0	4460	0	0	0	0	0	1113	0	0	0	0	0	10127	0	0	0	0	0	0	0	0	0	0	0	0	0	408416	0	0	0	0	0	0	0	0	0	0	0	0	0	0	0	0	0	0
8751065400	female	73	65-99	0	0	0	0	26646	0	0	0	0	0	0	0	0	103784	0	0	408	46080	368	2935	0	117001	0	0	0	0	0	0	0	0	0	0	0	0	0	0	0	0	0	0	0	0	0	0	0	0
8759448200	male	73	65-99	0	0	0	0	0	0	3166	0	0	0	0	0	0	0	4461	0	0	0	0	0	0	0	0	0	0	0	0	466976	0	0	0	0	0	0	0	0	0	0	0	0	0	0	0	0	0	0
8586442900	female	74	65-99	0	0	0	0	0	0	0	0	0	0	0	188	8515	155732	174	0	7107	0	0	0	0	0	0	0	0	0	0	0	0	1504	0	0	0	0	0	0	0	0	0	0	0	0	0	0	0	0
8647085100	female	74	65-99	0	0	0	0	0	0	0	0	0	0	0	0	0	0	0	0	0	0	0	0	208	0	11486	0	0	0	0	140851	0	0	0	0	0	0	0	0	0	0	0	0	0	0	0	0	0	0
8752285500	male	74	65-99	0	0	0	0	0	0	216544	0	0	0	104	0	0	0	0	0	0	0	0	0	0	0	0	0	0	0	0	0	0	0	0	0	0	0	0	0	0	0	0	0	0	0	0	0	0	0
8751050300	male	74	65-99	0	0	0	0	0	0	105	0	0	0	0	0	0	0	0	0	0	0	0	0	0	0	0	0	0	0	0	462390	0	0	0	0	0	0	0	0	0	0	0	0	0	0	0	0	0	0
8751884100	female	74	65-99	0	0	0	0	0	0	0	0	0	0	0	449	0	321	0	0	154	0	0	0	0	0	0	0	0	0	0	0	0	0	0	0	0	0	0	0	0	0	0	0	0	0	0	0	0	0
8751014600	female	74	65-99	0	0	0	0	0	3174	0	63	0	0	0	0	0	0	0	0	0	0	0	0	1548	0	0	0	0	0	0	163	0	0	0	0	0	0	0	0	0	0	0	0	0	0	0	0	0	0
8437120500	male	74	65-99	0	449	0	0	192557	0	0	0	0	2628	0	0	0	15700	5747	0	0	0	0	0	0	0	0	0	0	0	0	83167	0	0	0	0	0	0	0	0	0	0	0	311	0	0	0	0	0	0
8751023800	female	74	65-99	0	0	130	0	0	0	0	670	0	0	0	0	121	102	0	0	0	0	0	0	0	0	845	0	46832	0	0	35547	0	66	0	0	0	0	0	0	0	0	0	0	0	19	0	0	0	0
8997423100	male	74	65-99	0	0	268	0	0	0	0	0	0	0	0	0	57	0	0	0	0	290	118513	0	0	0	0	0	0	0	0	1055	28519	0	0	0	0	0	0	0	0	0	0	0	0	0	0	0	0	0
8437222100	male	74	65-99	0	21294	0	0	0	0	0	0	0	0	0	0	0	0	0	0	0	0	0	0	0	0	36323	0	0	0	0	88722	0	0	0	0	0	0	0	16113	0	0	0	0	0	0	0	0	0	0
8751856200	male	74	65-99	0	0	0	0	0	83	0	0	0	0	0	2440	5559	0	0	0	0	0	0	0	0	0	0	0	0	0	0	0	68232	1232	0	0	0	0	0	0	0	0	0	0	0	0	0	0	0	0
8998862800	male	75	65-99	0	0	0	0	319717	0	0	416	0	0	0	0	0	8725	0	0	0	0	0	0	0	0	0	0	0	0	0	0	0	0	0	0	0	0	0	0	0	0	0	0	0	0	0	0	0	0
8998802400	male	75	65-99	0	15870	0	0	15835	0	0	803	0	0	0	0	0	0	0	0	3600	0	0	0	0	0	0	0	1242	0	0	0	0	0	0	0	292	0	0	0	0	0	0	0	0	0	0	0	0	0
8998862500	male	75	65-99	0	93107	0	0	0	0	0	0	0	0	0	0	0	0	2050	0	0	0	0	0	0	0	0	0	1658	0	0	216633	0	0	0	0	22836	0	0	0	0	0	0	0	0	0	0	0	0	0
8998795600	male	75	65-99	7531	0	0	0	0	0	0	0	0	0	0	0	0	0	0	0	0	0	1138	0	0	3002	0	0	0	0	0	9706	0	0	0	0	0	0	0	0	0	0	0	0	0	0	0	0	0	0
8751895100	male	75	65-99	110564	777	0	0	2040	0	0	125	0	0	0	0	0	0	684	0	0	0	9433	0	0	35514	0	0	0	0	0	34223	28273	0	0	0	0	0	0	0	0	0	0	0	0	0	0	0	0	0
8997753200	male	75	65-99	110926	0	0	0	0	0	0	71	0	0	0	0	0	0	0	0	0	0	1276	0	0	25224	0	0	0	0	0	1073	0	0	0	0	0	0	0	0	0	0	0	0	0	0	0	0	0	0
8586360800	male	75	65-99	0	0	0	0	0	0	48235	0	18753	0	0	0	0	0	0	0	0	0	0	0	0	0	0	0	0	0	0	0	0	0	0	0	0	0	0	0	0	0	0	0	0	0	0	0	0	0
8448949900	female	75	65-99	0	0	0	0	0	0	0	0	0	0	0	0	0	0	0	0	0	0	0	0	0	0	0	0	0	0	0	0	0	0	0	0	121661	0	0	0	0	0	0	0	0	0	0	0	0	0
8760040800	male	75	65-99	0	0	0	0	498	0	0	0	0	0	0	0	0	0	0	0	0	0	93	0	0	0	6200	0	0	0	0	327737	0	0	0	0	0	0	0	0	0	0	0	0	0	0	0	0	0	0
8759485900	male	75	65-99	0	0	0	0	0	0	0	0	0	0	0	0	0	0	0	0	0	0	0	0	0	0	0	0	0	0	0	0	0	0	0	0	0	0	0	0	0	0	0	0	147112	0	0	0	0	0
8586462600	male	75	65-99	34031	0	0	0	0	79891	0	0	0	0	0	0	0	329	0	0	0	0	43864	0	0	0	0	0	0	0	0	0	1137	0	0	0	0	0	0	0	0	0	0	0	0	0	0	0	0	0
8760260200	male	75	65-99	35967	0	0	0	0	0	0	0	0	0	0	0	0	0	0	0	0	0	112101	0	0	0	6836	0	0	0	0	8016	0	0	0	0	0	0	0	0	0	0	0	0	0	0	0	0	0	0
8760260400	female	75	65-99	0	212	22949	0	0	0	0	0	0	0	0	0	106	0	0	0	0	0	0	0	0	0	0	0	0	0	0	3388	0	104	0	0	0	0	0	0	0	0	0	0	0	0	0	0	0	0
8586540500	female	75	65-99	0	0	2063	0	0	0	0	0	0	0	0	0	0	0	0	0	0	0	0	0	69	0	0	0	0	0	0	0	0	0	0	0	0	0	0	0	0	0	0	0	0	0	170140	0	0	0
8437084700	male	75	65-99	14275	0	292	0	0	0	0	0	0	0	0	0	0	336	0	0	0	0	0	0	0	0	6041	0	0	0	0	1050	0	0	0	0	0	0	0	0	0	0	0	0	0	0	0	0	0	0
8997753400	male	75	65-99	0	0	0	0	0	0	2097	0	0	0	0	0	0	0	0	0	0	0	144998	0	0	0	0	0	0	0	0	0	0	52	0	0	0	0	0	0	0	0	0	0	0	0	0	0	0	0
8998880400	female	75	65-99	706	0	0	0	198	0	0	118	0	0	82	0	5143	3522	0	0	0	0	2719	0	0	0	0	0	157	0	0	1257	49639	0	0	0	0	0	0	0	0	0	0	0	0	0	0	0	0	0
8751086500	male	75	65-99	0	220	0	0	0	0	0	263	0	0	0	0	0	0	2584	0	0	0	0	0	0	0	0	0	0	0	0	0	100	54	0	0	0	0	0	0	0	0	0	0	0	0	0	0	0	0
8752285100	male	76	65-99	0	4418	0	0	0	0	0	0	0	0	0	0	0	0	0	0	0	0	0	0	0	0	0	0	0	0	0	0	0	0	0	0	0	0	0	0	0	0	0	0	0	0	0	0	0	0
8751887300	male	76	65-99	0	4466	102062	0	0	0	0	62	0	0	0	0	0	0	0	0	0	2484	0	0	0	3412	467	0	0	0	0	186911	7558	0	0	0	0	0	0	0	0	0	0	0	0	0	0	0	0	0
8752269900	male	76	65-99	0	0	0	0	0	0	0	0	0	0	0	0	0	0	0	0	0	4170	8883	0	0	0	4782	0	0	0	0	16458	17514	0	0	8417	0	0	0	0	0	0	0	0	0	0	0	0	0	0
8751072100	male	76	65-99	0	0	5948	0	0	0	0	0	0	0	0	0	0	0	0	0	0	6588	20824	0	0	674	11695	0	0	0	0	19561	0	0	0	1546	0	0	0	0	0	0	0	0	0	0	0	0	0	0
8759313500	male	76	65-99	0	1261	15202	0	0	0	0	0	0	0	0	0	0	0	0	0	0	20749	39480	0	0	232	17082	0	0	0	0	47145	0	0	0	0	0	0	0	0	0	0	0	0	0	0	0	0	0	0
8586404600	male	76	65-99	0	0	178	0	0	0	0	0	0	0	0	0	0	328	0	0	0	0	78627	0	0	0	0	0	0	0	0	2679	0	0	0	0	0	0	0	0	0	0	0	0	0	0	0	0	0	0
8437381100	male	76	65-99	0	0	3102	0	0	18858	43053	0	0	0	0	0	2822	0	0	0	0	0	0	0	0	0	0	0	0	0	0	0	109565	1187	0	298	0	0	0	0	0	0	0	0	0	0	0	0	0	0
8437264400	male	76	65-99	16724	50965	75953	0	32	0	0	0	0	0	67	0	0	5	0	10	0	0	0	0	0	0	0	0	0	0	0	0	12	0	0	0	0	0	0	0	0	0	0	0	0	0	0	0	0	0
8437320300	male	76	65-99	0	22	96216	0	0	22972	0	0	0	0	0	0	0	0	0	0	19	0	9	0	0	0	0	0	0	0	0	324	0	0	0	0	0	0	0	0	0	0	0	24399	0	0	0	0	0	11
8586477500	female	76	65-99	0	0	0	0	0	0	0	0	0	0	0	0	0	0	0	2191	0	0	0	0	0	0	0	0	0	0	0	0	0	0	0	0	0	0	0	0	0	0	0	0	0	0	0	0	0	0
8997458700	male	76	65-99	0	0	116423	0	0	0	0	0	0	0	0	0	0	0	0	0	0	0	0	0	0	0	0	0	114	0	0	0	0	0	0	0	0	0	0	0	0	0	0	0	0	0	0	0	0	0
8997458600	male	76	65-99	0	0	0	0	495	0	0	0	0	0	0	0	0	821	161	0	0	0	170010	0	0	0	0	0	3103	0	0	0	0	0	0	0	0	0	0	0	0	0	0	0	0	0	0	0	0	0
8997658200	male	76	65-99	77784	0	0	0	0	0	0	0	0	0	0	0	0	0	0	0	0	0	12804	0	0	0	2085	0	298	0	0	669	0	0	0	0	0	0	0	0	0	0	0	0	0	0	0	0	0	0
8998802300	female	76	65-99	1992	1144	0	0	1886	0	0	63	0	0	0	0	0	1434	0	0	0	0	0	0	0	0	93661	0	0	0	0	25306	0	0	0	0	0	0	0	0	0	0	0	0	0	0	0	0	0	0
8437114100	female	76	65-99	0	0	62369	0	0	0	0	0	0	0	0	0	0	0	0	0	0	0	0	0	0	0	0	0	0	0	0	4538	0	0	0	0	0	0	0	0	0	0	0	0	0	0	0	0	0	0
8997744700	female	76	65-99	1474	5081	0	0	145	115	0	0	0	0	0	0	0	0	1829	0	0	0	0	0	0	0	0	0	0	30	0	1033	0	0	0	0	0	0	0	0	0	0	0	0	0	0	0	0	0	0
8997790600	female	76	65-99	0	194450	0	0	0	0	0	0	0	0	170	0	0	0	278	0	0	0	0	0	0	0	0	0	0	0	0	0	0	0	0	0	0	0	0	0	0	0	0	0	0	0	0	0	0	0
8760259700	female	77	65-99	0	0	2997	0	0	0	0	0	0	0	314	0	62	0	0	0	0	0	0	0	0	3607	0	0	87	0	0	90123	0	0	0	0	0	0	0	0	0	0	0	0	0	0	0	0	0	0
8437053000	male	77	65-99	0	7161	0	0	0	0	0	0	0	26749	0	0	0	0	1966	0	0	0	0	0	0	0	171	0	340	0	0	148	0	0	0	0	0	0	0	0	0	0	0	0	0	0	0	0	0	0
8760112000	female	77	65-99	0	0	253	0	0	0	0	0	0	0	0	0	0	0	81	0	0	0	0	0	0	0	0	0	0	0	0	450407	0	0	0	0	0	0	0	0	0	0	0	0	0	0	0	0	0	0
8752200500	male	77	65-99	0	0	0	0	0	0	0	0	0	0	0	0	0	16688	0	0	0	0	0	0	0	0	0	0	0	0	0	0	0	0	0	0	191761	0	0	0	0	0	0	0	0	0	0	0	0	0
8997432100	male	77	65-99	4578	0	51309	0	0	0	0	0	0	0	0	0	305	384	0	0	7180	0	4950	0	0	0	0	0	0	0	0	15533	3816	177	0	0	0	0	0	0	0	0	0	659	0	0	0	0	0	0
8437432200	male	77	65-99	59126	0	0	0	0	0	0	13477	0	0	0	0	0	0	15182	0	744	0	0	0	0	0	0	0	303260	0	0	2117	0	0	0	470	0	0	0	0	0	0	0	0	0	0	0	0	0	0
8647055600	male	77	65-99	0	0	0	0	0	0	0	374	0	0	0	0	0	3307	0	0	9937	0	0	0	0	0	0	55	0	0	0	0	0	0	0	0	0	0	0	0	0	0	0	0	0	0	0	0	0	0
8751808700	male	77	65-99	133	0	0	0	0	0	0	165	0	0	0	0	0	1178	0	0	655	0	165	0	0	0	0	0	0	0	0	1567	0	0	0	0	0	0	0	0	0	0	0	0	0	22	0	0	0	0
8437114000	female	77	65-99	0	9991	0	0	6442	0	0	0	0	0	0	0	0	1209	0	0	0	0	0	0	0	0	5812	0	0	0	0	215335	0	0	0	0	0	0	0	0	0	0	0	0	0	0	0	0	0	0
8751830500	female	77	65-99	0	0	0	0	0	0	0	0	0	0	0	0	0	0	167	0	0	0	0	0	0	0	0	0	0	0	0	233656	0	0	0	0	0	0	0	0	0	0	0	0	0	0	1521	0	0	0
8760155900	female	77	65-99	0	1045	0	0	343	0	0	0	0	0	0	0	0	0	674	0	0	0	0	0	0	0	0	0	0	38	0	441998	151	0	0	0	0	0	0	0	0	0	0	0	0	0	0	0	0	0
8584403000	male	77	65-99	0	0	0	0	0	2748	0	0	0	0	0	0	0	8509	0	0	86809	0	232	0	346	0	0	0	0	0	0	1207	0	0	0	0	0	0	0	0	0	0	0	0	0	0	0	0	0	0
8584447500	male	77	65-99	0	0	0	0	0	0	0	0	0	0	0	0	0	87	0	0	0	0	0	0	0	0	0	0	0	0	0	214774	0	0	0	0	86877	0	0	0	0	0	0	0	0	0	0	0	0	0
8997450500	male	77	65-99	91	47483	752	0	0	1884	0	0	0	0	521	509	1883	86520	0	0	0	33629	0	0	0	0	0	0	20290	0	0	57548	0	801	0	0	0	0	0	0	0	0	0	0	0	0	0	0	0	0
8997483500	male	77	65-99	0	29816	0	0	0	0	0	0	0	0	0	0	0	0	0	0	0	407	0	0	0	8337	2854	0	95	0	0	382670	0	0	0	0	0	0	0	0	0	0	0	0	0	0	0	0	0	0
8437401900	female	77	65-99	39910	0	0	0	0	0	0	298	0	0	0	0	0	0	0	0	16037	0	520	0	0	0	0	0	0	0	0	1433	0	0	0	1185	0	0	0	0	0	0	0	0	0	0	0	0	0	0
8437421200	male	77	65-99	36073	96592	0	0	0	0	0	0	0	0	0	0	0	0	27	0	0	0	0	0	0	0	14	0	0	0	0	121751	0	0	0	0	0	0	0	0	0	0	0	0	0	0	0	0	0	0
8760218000	male	78	65-99	0	0	2212	0	0	0	499	314	69	0	0	0	0	0	0	0	0	0	0	0	88	12531	7761	0	400	0	0	8412	0	0	0	0	0	0	0	0	0	0	0	0	0	0	0	0	0	0
8449305000	female	78	65-99	33	0	3095	0	7244	47	0	4830	0	0	259	6379	3175	77559	0	0	0	0	0	0	0	654	106	0	0	0	0	0	0	298	0	0	0	0	0	0	0	0	0	62	0	0	0	0	0	0
8437107700	male	78	65-99	0	4648	0	0	0	0	0	1491	0	0	0	0	0	0	13161	0	0	0	66	0	0	58869	0	0	0	0	0	0	0	0	0	17508	0	0	0	0	0	0	0	0	0	0	0	0	0	0
8751008500	male	78	65-99	0	0	63	0	0	126	463	228	0	0	0	0	314	0	0	0	0	0	0	0	0	0	0	0	0	199	0	15305	0	0	0	0	0	0	0	0	0	0	0	0	0	0	0	0	0	0
8997767300	male	78	65-99	0	87745	0	0	0	0	0	0	0	0	0	0	0	397	0	0	13137	0	3989	0	0	22023	0	0	0	0	0	41908	0	0	0	0	0	0	0	0	0	0	0	0	0	0	0	0	0	0
8997417100	male	78	65-99	0	0	0	0	0	0	0	0	0	0	0	0	0	0	0	0	0	0	10761	0	255	0	0	0	0	0	0	125587	0	0	0	344	0	0	0	0	0	0	0	0	0	0	0	0	0	0
8437374600	male	78	65-99	22007	1057	0	0	0	0	0	0	0	0	0	0	0	0	0	0	0	0	0	0	0	0	72317	0	143	0	0	0	0	0	0	0	0	0	0	0	0	0	0	3737	28	0	0	0	0	0
8751818600	male	78	65-99	0	0	0	0	477	0	0	0	0	0	0	0	0	0	0	0	0	0	0	0	0	0	21777	0	0	0	0	0	0	0	0	0	0	0	0	0	0	0	0	0	0	0	0	0	0	0
8759292700	female	78	65-99	0	0	0	0	0	0	101	0	10811	0	0	0	0	0	12043	0	0	0	0	0	0	0	0	0	0	0	0	0	0	0	0	0	0	0	0	0	0	0	0	0	0	0	0	0	0	0
8751874900	male	78	65-99	0	0	0	0	0	0	0	0	0	0	0	0	0	0	0	0	0	0	0	0	0	0	38931	0	0	0	0	237	0	0	0	0	0	0	0	0	0	0	0	0	0	0	0	0	0	0
8997606500	female	78	65-99	0	0	126	0	0	0	41857	0	0	0	0	0	0	0	0	0	0	0	0	0	0	0	0	0	0	0	0	43227	0	0	0	135	0	0	79467	0	0	0	0	0	0	0	0	0	0	0
8997685200	female	78	65-99	2490	1989	0	0	695	0	0	83	0	0	0	0	0	0	2986	0	0	0	0	0	0	0	0	0	0	0	0	260474	0	0	0	0	0	0	0	0	0	0	0	0	0	0	0	0	0	0
8997635100	male	78	65-99	0	0	0	0	0	0	0	0	0	0	0	0	0	0	0	97	0	0	0	0	0	0	0	0	0	0	0	1079	0	0	0	0	0	0	177129	0	0	0	0	0	0	0	0	0	0	0
8998793200	male	78	65-99	37587	0	0	0	0	0	0	0	0	0	0	0	0	0	0	0	0	0	0	0	0	0	48287	0	0	0	0	1476	0	0	0	0	0	0	0	0	0	0	0	0	0	0	0	0	0	0
8584383000	female	79	65-99	0	82	0	0	0	0	0	0	0	0	0	0	0	0	0	0	86127	0	416	0	2284	0	0	0	0	0	0	0	0	0	0	0	0	0	0	122065	0	0	0	0	0	0	0	0	0	0
8997475000	male	79	65-99	0	0	0	0	0	0	0	358	0	0	0	0	0	2497	0	0	0	0	0	0	0	0	0	0	0	0	0	458717	0	0	0	0	0	0	0	0	0	0	0	0	0	0	0	0	0	0
8760022500	female	79	65-99	0	0	0	0	412	0	0	0	0	0	0	0	0	96385	0	693	0	0	0	0	0	0	0	0	0	0	0	590	0	0	0	0	0	0	0	0	0	0	0	0	0	0	0	0	0	0
8997766700	male	79	65-99	0	0	0	0	0	0	0	0	0	0	0	0	0	0	0	0	0	0	0	0	0	0	10821	0	0	0	0	328287	0	0	0	0	0	0	0	0	0	0	0	0	0	0	0	0	0	0
8751037800	male	79	65-99	0	0	0	0	0	0	0	0	0	0	0	0	0	0	0	0	0	0	0	0	0	0	0	0	0	23	0	0	0	0	0	0	0	0	0	0	0	0	0	0	0	0	0	0	0	0
8997753300	male	79	65-99	0	0	0	0	0	0	180556	0	0	0	0	0	0	0	0	0	0	0	0	0	0	0	0	0	0	0	0	0	0	0	0	0	0	0	0	0	0	0	0	0	0	0	0	0	0	0
8586487100	male	79	65-99	0	0	0	0	0	0	0	0	0	0	0	0	226	0	0	0	0	0	91257	0	0	0	0	0	0	0	0	0	0	0	0	0	0	0	0	0	0	0	0	0	0	0	0	0	0	0
8584397400	female	79	65-99	0	0	97	0	0	0	0	75	0	0	394	0	0	0	0	0	0	0	0	0	0	0	0	0	0	0	11	258	0	0	0	0	0	0	0	0	0	0	0	0	0	0	0	0	0	0
8997475600	female	79	65-99	0	0	0	0	5683	0	2744	0	0	0	2177	106	224	0	186791	0	0	0	0	0	0	0	0	0	0	0	0	0	0	172	0	0	0	0	0	0	0	0	0	0	0	0	0	0	0	0
8998808300	female	79	65-99	0	0	0	0	0	0	0	904	0	0	0	0	0	0	0	0	60	0	24104	0	0	0	0	0	0	0	0	0	0	0	0	0	0	0	0	0	0	0	0	0	0	0	0	0	0	0
8437068600	male	79	65-99	0	0	0	0	0	158	0	0	0	0	0	0	0	0	0	0	0	0	0	0	0	0	0	0	0	0	0	0	0	0	0	0	0	0	0	0	0	0	0	0	0	0	0	0	0	0
8997740300	female	79	65-99	0	0	0	0	170	0	0	0	0	0	0	0	0	241	0	0	0	0	0	0	0	0	0	0	0	0	0	0	0	0	0	0	0	0	0	0	0	0	0	0	0	0	0	0	0	0
8997408800	female	79	65-99	0	0	0	0	0	0	0	0	0	0	0	0	0	0	0	0	0	0	0	0	0	0	0	0	0	0	0	0	0	0	0	0	0	0	0	0	0	0	0	0	0	0	0	0	0	0
8760001700	female	79	65-99	0	46712	0	0	0	0	0	95	0	0	0	0	0	0	0	0	0	0	0	0	2252	0	0	0	774	0	0	0	0	0	0	0	0	0	0	5622	0	0	0	0	0	0	0	0	0	0
8586420000	female	7	0-17	0	0	0	0	0	0	0	0	0	0	0	0	0	0	0	0	0	0	0	0	0	0	0	0	0	0	0	0	0	0	0	0	0	0	0	0	0	50233	0	0	0	0	0	0	0	0
8647055400	female	7	0-17	0	0	0	0	0	0	0	0	0	0	0	0	0	0	0	0	0	0	0	0	0	0	0	0	0	0	0	0	0	0	0	0	0	0	0	0	0	33093	0	0	0	0	0	0	0	0
8760105100	female	7	0-17	0	0	0	0	488	0	0	0	0	0	49807	0	3742	0	0	0	0	0	0	0	0	0	0	0	0	0	0	0	110157	0	0	0	0	0	0	0	0	299	0	0	17491	0	0	0	0	0
8586495200	female	7	0-17	0	0	0	0	0	0	0	0	0	0	0	0	0	0	0	0	0	0	0	0	0	0	0	0	0	0	0	0	0	0	0	0	0	0	0	0	0	79848	0	0	0	0	0	0	0	0
8759485700	male	7	0-17	0	0	0	0	0	0	0	0	0	0	0	0	0	0	0	0	0	0	0	0	0	0	0	0	0	0	0	0	0	0	0	0	0	0	0	0	0	104737	0	0	0	0	0	0	0	0
8437100000	female	7	0-17	0	0	0	0	0	0	0	0	0	0	0	0	0	0	0	0	0	0	0	0	0	0	0	0	0	0	0	0	0	0	0	0	0	0	0	0	0	27241	0	0	0	0	0	0	0	0
8437144200	male	80	65-99	0	0	0	0	32	0	0	768	0	0	0	0	0	0	6175	0	0	0	0	0	0	0	0	0	0	0	0	0	0	0	0	0	0	0	0	0	0	0	0	0	109972	0	0	0	12	0
8997416800	female	80	65-99	121	0	0	0	0	0	0	61	90876	0	0	0	0	0	2255	430	0	0	0	0	0	0	0	0	0	0	0	0	0	0	0	0	0	0	5073	0	0	0	0	0	0	0	0	0	0	0
8584391000	female	80	65-99	0	186	0	0	0	0	0	254	0	0	0	2396	3215	116619	0	0	0	0	2410	0	0	0	0	0	0	0	0	18781	0	2007	0	0	0	0	0	0	0	0	0	0	0	0	0	0	0	0
8437401700	male	80	65-99	0	0	43909	0	0	0	0	0	0	0	0	0	0	0	0	0	0	0	13645	0	0	79	0	0	0	0	0	5614	0	0	0	0	0	0	0	0	0	0	0	0	0	0	0	0	0	0
8997408900	male	80	65-99	0	0	44804	0	0	0	0	0	0	0	0	0	64	6675	0	0	0	0	0	0	0	0	17716	0	0	0	0	0	0	0	0	15462	0	0	0	0	0	0	0	0	0	0	0	0	0	0
8449003100	male	80	65-99	61	128719	0	0	0	0	0	0	0	0	0	0	0	0	0	0	0	0	0	0	0	0	51	0	18728	0	0	0	0	0	0	0	0	0	0	0	0	0	0	0	0	0	0	0	0	0
8760260000	male	81	65-99	66568	0	15722	0	0	0	0	0	0	0	0	0	0	0	0	0	0	0	0	0	0	391	1931	0	1477	0	0	56718	0	0	0	0	0	0	0	0	0	0	0	0	0	0	0	0	0	0
8997447800	male	81	65-99	61710	0	11249	0	0	0	0	0	0	0	0	0	0	0	0	0	0	0	0	0	0	346	0	0	0	0	0	24602	0	0	0	0	0	0	0	0	0	0	0	0	0	0	0	0	0	0
8998802000	male	81	65-99	0	0	0	0	53005	0	0	0	0	0	0	0	0	454	0	0	0	0	0	0	0	0	24130	0	853	0	0	0	0	0	0	0	0	0	0	0	0	0	0	0	0	0	0	0	0	0
8751894800	male	81	65-99	987	0	0	0	83977	0	0	59	0	0	0	0	0	0	0	0	0	0	0	0	0	0	1953	0	299216	0	0	0	0	0	0	0	0	0	0	0	0	0	0	0	0	0	0	0	0	0
8751053300	female	81	65-99	0	0	0	0	0	0	0	0	0	0	5850	0	0	0	0	0	0	0	0	0	0	0	0	0	0	0	32	465921	0	0	0	0	0	0	0	0	0	0	0	0	0	0	0	0	0	0
8647064200	male	81	65-99	0	0	0	0	0	0	0	0	0	0	0	0	0	0	0	0	0	0	0	0	0	0	159	0	0	0	0	0	0	0	0	0	0	0	0	0	0	0	0	0	0	7	0	0	0	0
8760147500	male	81	65-99	0	0	0	0	0	0	0	0	0	0	0	0	273	0	0	0	0	0	0	0	0	0	0	0	0	0	0	0	0	106	0	0	0	0	0	0	0	0	0	0	0	0	0	0	0	0
8752200700	female	81	65-99	0	2954	0	0	0	0	0	0	0	0	0	0	0	0	0	0	0	0	0	0	0	0	0	0	0	0	0	0	0	0	0	0	0	0	0	0	0	0	0	0	0	0	0	0	0	0
8751014300	male	81	65-99	0	0	0	0	0	4179	0	0	0	0	0	0	0	0	0	0	0	0	0	0	0	0	0	0	0	0	0	2128	0	0	0	0	0	0	0	0	0	0	0	0	0	0	0	0	0	0
8437347600	female	81	65-99	8192	0	0	0	711	0	37463	0	681	0	356	0	0	0	0	0	0	0	52	0	0	0	0	0	883	0	0	0	0	0	0	0	0	0	0	0	0	0	0	424	0	0	0	0	0	0
8997744900	male	81	65-99	258	115080	0	0	0	0	0	0	0	0	0	0	0	0	0	0	0	0	47043	0	0	0	295	0	0	0	0	403	0	0	0	0	0	0	0	0	0	0	0	0	0	0	0	0	0	0
8759412100	male	81	65-99	0	14290	0	0	0	0	0	59	0	0	0	0	0	0	0	6291	0	0	0	0	0	0	0	0	0	0	0	248	0	0	0	0	0	0	0	0	0	0	0	0	0	0	0	0	0	0
8759369000	male	81	65-99	0	160765	0	0	0	0	0	0	0	0	0	0	0	0	0	0	0	0	7146	0	0	0	0	0	0	0	0	34646	0	0	0	0	0	0	0	0	0	0	0	0	0	0	0	0	0	0
8751818500	male	81	65-99	0	4478	0	0	0	9	0	0	0	0	0	0	0	134643	0	0	0	0	18	0	0	0	30704	0	0	0	0	0	0	0	0	0	0	0	0	0	0	0	0	0	0	0	0	0	0	0
8759399400	male	81	65-99	0	0	0	0	0	0	0	0	0	0	0	0	0	0	0	0	0	0	18036	0	0	0	0	0	0	0	0	0	0	0	0	0	0	0	0	0	0	0	0	0	0	0	0	0	0	0
8760022400	male	82	65-99	0	0	0	0	196	2531	0	0	0	0	0	0	0	4203	3931	0	0	0	0	0	0	6537	21278	0	0	0	0	284812	0	0	0	0	0	0	0	0	0	0	0	0	0	0	0	0	0	0
8760056500	male	82	65-99	0	0	2246	0	0	22145	0	0	0	0	0	0	0	0	0	0	0	0	35098	0	0	13031	0	0	0	0	0	47367	0	0	0	0	0	0	0	0	0	0	0	0	0	0	0	0	0	0
8760140700	male	82	65-99	0	0	0	0	1850	0	0	0	0	0	0	0	0	0	5748	0	0	0	66369	0	0	26857	3414	0	0	0	0	98281	0	0	0	0	0	0	0	0	0	0	0	0	0	0	0	0	0	0
8751044000	female	82	65-99	0	69408	0	0	551	0	0	60	0	0	0	95	0	0	0	0	0	17058	0	0	0	0	18745	0	0	0	0	92643	0	0	0	45326	0	0	0	0	0	0	0	0	0	0	0	0	0	0
8998802200	male	82	65-99	0	0	0	0	1793	0	0	62	0	0	0	0	8667	0	10586	0	88	0	0	0	0	18910	0	0	0	0	0	210874	0	0	0	0	0	0	0	0	0	0	0	0	0	0	0	0	0	0
8998854400	male	82	65-99	0	0	0	0	0	0	0	0	0	0	0	0	0	0	0	0	85	0	49441	0	0	111040	171	0	0	0	0	37227	0	0	0	0	67406	0	0	0	0	0	0	0	0	0	0	0	0	0
8437410800	male	82	65-99	0	0	0	0	2199	0	0	0	0	0	0	0	0	0	0	0	0	0	0	0	0	0	0	0	0	0	0	395324	0	0	0	0	0	0	0	0	0	0	0	0	0	0	0	0	0	0
8760076200	male	83	65-99	0	0	534	0	3748	0	145	0	490	0	194	0	0	0	296	0	0	0	0	0	0	394	0	0	20561	0	0	8006	0	0	0	0	0	0	0	0	0	0	0	0	0	0	0	0	0	0
8584382900	female	83	65-99	0	0	0	0	1119	0	0	228	0	0	0	1365	0	171883	97	0	0	0	263	0	0	0	0	0	0	0	0	243	569	0	0	0	0	0	0	0	0	0	0	0	0	0	0	0	0	0
8584441200	female	83	65-99	0	0	4726	0	2910	2431	0	4911	0	0	0	0	0	91513	0	0	0	0	41487	0	898	0	0	0	0	0	0	557	0	0	0	0	0	0	0	0	0	0	0	0	0	0	0	0	0	0
8760283000	female	83	65-99	0	0	0	0	4539	0	0	594	0	0	0	960	6188	0	0	0	0	0	0	0	0	0	0	0	0	0	0	0	0	1507	0	0	0	0	0	0	0	0	0	0	0	0	0	0	0	0
8997657400	female	83	65-99	0	81397	0	0	156	0	0	199	0	1779	0	0	0	32846	4568	2422	17908	0	0	0	0	0	0	0	0	0	14	0	0	0	0	0	0	0	0	0	0	0	0	0	0	0	0	0	0	0
8759462800	male	83	65-99	0	0	143	0	0	0	0	104	0	0	1448	0	0	0	0	0	0	0	0	0	0	0	0	0	0	0	0	1714	0	0	0	0	0	0	0	0	0	0	0	0	0	0	0	0	0	0
8760267200	male	83	65-99	0	37697	0	0	68427	0	192	72	0	0	120	170	77	150809	0	0	0	0	0	0	0	0	0	0	0	0	0	0	0	0	0	0	0	0	0	0	0	0	0	0	0	0	0	0	0	0
8751800300	male	83	65-99	0	0	0	0	0	0	0	0	0	0	144	0	0	82987	0	0	0	0	0	0	0	0	0	0	0	0	0	55	0	0	0	0	0	0	132879	0	0	0	0	0	0	0	0	0	0	0
8997753000	male	83	65-99	0	0	0	0	0	7437	0	0	0	0	0	0	0	7135	0	0	58218	0	978	0	58	0	38985	0	0	0	0	160261	177	0	0	0	0	0	0	0	0	0	0	0	0	0	0	0	0	0
8647024900	male	84	65-99	0	47477	0	0	1596	20436	0	0	0	0	0	0	0	0	0	0	0	1283	0	0	0	0	54	0	0	0	0	0	0	0	0	0	25483	0	0	0	0	0	0	0	0	0	0	0	0	0
8647055800	male	84	65-99	18563	15364	0	0	0	0	0	0	0	0	0	0	0	0	0	0	0	0	0	0	0	0	79	0	0	0	0	0	0	0	0	0	0	0	0	0	0	0	0	0	0	0	0	0	0	0
8437336100	male	84	65-99	0	0	142157	0	5557	0	0	0	0	0	0	0	0	0	0	0	0	18	0	0	0	0	0	0	1131	0	0	0	0	0	0	1470	0	0	0	0	0	0	0	0	0	0	0	0	0	0
8437217800	male	84	65-99	14	0	82625	0	71	0	0	0	0	0	0	0	0	0	1951	0	0	6	13	0	0	0	0	0	160	0	0	6187	0	0	0	0	0	0	0	0	0	0	0	0	0	0	0	0	0	0
8759449400	male	84	65-99	0	0	0	0	257	0	0	0	0	73	5054	2450	415	0	0	0	0	0	0	0	0	0	0	0	59155	707	0	0	0	337	0	0	0	0	0	0	0	0	0	0	0	0	0	0	0	0
8759486000	male	84	65-99	129	0	0	0	0	0	0	0	0	0	0	131	116	0	0	0	0	0	0	0	0	0	0	0	142	0	0	53796	0	52	0	0	0	0	0	0	0	0	0	0	0	0	0	0	0	0
8751875200	female	84	65-99	0	0	0	0	2940	0	0	0	0	0	0	0	0	0	0	0	0	0	0	0	0	0	0	0	0	0	0	372047	0	0	0	0	0	0	0	0	0	0	0	0	0	0	3061	0	0	0
8586456000	male	84	65-99	0	0	0	0	0	60	0	0	0	9134	0	0	0	0	0	0	0	0	0	0	0	0	0	0	0	0	0	0	0	0	0	0	0	0	0	0	0	0	0	0	0	0	0	0	0	0
8586412300	male	84	65-99	0	51632	9828	0	0	0	0	0	0	0	0	0	0	0	0	0	0	0	0	0	0	0	0	0	0	0	0	21825	0	0	0	0	0	0	0	0	0	0	0	0	0	0	0	0	0	0
8997483700	male	84	65-99	0	5065	0	0	0	0	0	0	0	0	0	0	0	82	0	245	0	0	0	0	0	0	62102	0	0	0	0	162078	0	0	0	0	0	0	0	0	0	0	0	0	0	0	0	0	0	0
8997781300	male	84	65-99	0	0	0	0	0	0	0	0	0	0	0	0	0	3192	227	90	0	0	0	0	0	0	357	0	425	0	0	189164	0	0	0	0	0	0	0	0	0	0	0	0	0	0	0	0	0	0
8997634500	male	84	65-99	0	195450	150	0	0	0	0	0	0	0	0	0	0	684	0	0	0	0	0	0	8635	0	0	0	0	0	23	0	0	0	0	0	0	0	0	0	0	0	0	0	0	0	0	0	0	0
8997677500	male	84	65-99	0	853	0	0	0	0	0	0	451	0	0	118	0	205	0	0	0	0	727	0	0	0	0	0	0	0	0	253	0	0	0	0	0	0	0	0	0	0	0	0	0	0	0	0	0	0
8437320400	female	84	65-99	0	0	0	0	0	0	0	905	0	0	0	0	0	0	0	7	0	0	0	0	0	0	0	0	0	0	0	0	7	0	0	0	0	0	13	0	0	0	0	0	0	169	0	0	0	0
8997617800	male	84	65-99	114031	0	0	0	0	37603	0	0	0	0	0	0	0	0	0	0	0	0	10475	0	0	0	0	0	0	0	0	0	0	0	0	0	0	0	0	0	0	0	0	0	0	0	0	0	0	0
8997744600	male	85	65-99	0	0	0	0	0	0	0	0	0	0	0	0	0	0	0	0	0	0	0	0	0	43474	0	0	66	0	0	1144	0	0	0	0	0	0	0	0	0	0	0	0	0	0	0	0	0	0
8997781100	male	85	65-99	0	0	959	0	480	0	0	0	0	0	0	0	0	0	2024	0	0	0	0	0	0	2618	0	0	604	0	0	190712	0	0	0	0	0	0	0	0	0	0	0	0	0	0	0	0	0	0
8997397400	female	85	65-99	0	0	63670	0	0	0	35458	0	0	0	0	0	0	0	0	0	0	0	0	0	0	0	0	0	0	0	0	0	0	0	0	0	0	0	0	0	0	0	0	0	50148	0	0	0	0	0
8437012600	female	85	65-99	147	19935	0	0	33	0	0	357	0	0	0	0	0	161	460	0	0	0	69	0	0	39	5043	0	0	0	0	39069	0	0	12273	0	0	0	0	0	0	0	0	0	0	0	0	0	0	0
8760230800	male	85	65-99	0	121	460	0	0	0	0	0	299	0	52	0	1420	0	0	0	0	0	686	0	0	0	0	0	1922	0	0	3337	0	615	0	0	0	0	0	0	0	0	0	0	0	0	0	0	0	0
8760056000	male	85	65-99	0	0	0	0	0	0	167163	0	0	0	0	0	0	0	0	0	0	0	0	0	0	0	0	0	0	0	0	0	0	0	0	0	0	0	0	0	0	0	0	0	0	0	0	0	0	0
8760075800	male	85	65-99	0	129	0	0	0	0	204223	183	0	0	86	0	0	0	0	0	0	0	0	0	0	0	176	0	0	0	0	1366	0	0	0	0	0	0	0	0	0	0	0	0	0	0	0	0	0	0
8760118000	male	85	65-99	0	75102	0	0	0	100691	948	0	0	0	0	0	0	529	102	0	0	0	0	0	0	0	0	0	0	0	0	129801	0	0	0	0	0	0	0	0	0	0	0	0	0	13	0	0	0	0
8751053100	male	85	65-99	0	5923	0	0	1447	16368	0	189	0	0	0	2990	0	1423	4598	0	0	0	22971	0	0	9972	0	0	21558	0	0	0	0	221991	0	0	0	0	0	0	0	0	0	0	0	0	0	0	0	0
8759364100	male	85	65-99	0	41450	0	0	0	0	0	94	0	0	0	0	0	0	2781	0	0	0	101	0	0	3792	1795	0	347	0	0	271595	0	0	0	0	0	0	0	0	0	0	0	0	0	0	0	0	0	0
8759485600	male	85	65-99	113	0	0	0	0	0	0	83	0	0	0	0	0	133	1062	0	1070	0	0	0	0	11453	724	0	23046	0	0	130291	0	0	0	0	0	0	0	0	0	0	0	0	0	0	0	0	0	0
8586404100	male	85	65-99	51	0	0	0	0	0	0	0	0	0	86	0	3937	0	0	0	0	0	0	0	0	0	0	0	0	0	0	0	0	380	0	0	0	0	0	0	0	0	0	0	0	0	0	0	0	0
8759485400	female	85	65-99	0	3707	0	0	3425	0	0	0	0	0	1189	441	14095	0	0	0	0	0	0	0	37	0	0	0	0	0	0	427204	1647	6589	0	0	0	0	0	0	0	0	0	0	0	0	0	0	0	0
8751053700	male	85	65-99	0	14863	0	0	1063	37317	0	0	0	0	0	0	0	0	1697	0	9212	0	556	0	0	34463	729	0	0	0	0	11734	0	0	0	0	0	0	0	0	0	0	0	0	0	0	0	0	0	0
8997717800	female	85	65-99	0	6055	0	0	348	0	0	0	0	0	0	0	0	36115	0	0	0	0	0	0	0	0	107171	0	0	0	0	0	0	0	0	0	0	0	0	0	0	0	0	0	0	0	0	0	0	0
8760231000	male	86	65-99	0	0	13971	0	0	0	0	0	0	0	2734	0	0	0	0	0	0	0	1656	0	0	81776	0	0	0	0	0	55566	0	0	0	0	0	0	0	0	0	0	0	0	0	0	0	0	0	0
8760088700	male	86	65-99	2831	0	0	0	1219	0	0	259	0	0	0	0	0	0	3646	0	0	0	0	0	0	20226	0	0	0	0	0	326673	0	0	0	0	0	0	0	0	0	0	0	0	0	0	0	0	0	0
8997475700	male	86	65-99	0	0	0	0	156	0	0	0	0	0	0	0	0	15255	0	8939	47403	0	0	0	9437	340	60319	0	0	0	0	0	0	0	0	0	0	0	269	0	0	0	0	0	0	0	0	0	0	0
8997717300	male	86	65-99	0	0	19955	0	0	0	0	0	0	0	8190	0	0	87	1798	0	0	0	0	0	0	0	0	0	0	0	0	47921	0	0	0	0	0	0	0	0	0	0	0	0	0	0	0	0	0	0
8997781200	male	86	65-99	0	0	4202	0	0	0	0	0	0	0	12374	0	0	14439	4710	0	0	0	0	0	0	0	3475	0	0	0	0	192800	0	0	0	0	0	0	0	0	0	0	0	0	0	0	0	0	0	0
8760163200	male	86	65-99	2329	0	0	0	4441	0	0	0	0	0	0	0	0	0	60843	0	0	0	0	0	0	0	0	0	0	0	0	342189	0	0	0	876	0	0	0	0	0	0	0	0	0	0	0	0	0	0
8760274700	female	86	65-99	0	0	0	0	0	0	0	0	124923	0	0	0	0	0	0	0	0	0	0	0	0	0	0	0	0	0	0	0	0	0	0	0	0	0	0	0	0	0	0	0	0	0	0	0	0	0
8752259500	female	86	65-99	0	0	0	0	1624	0	0	0	0	0	0	0	0	2982	0	0	0	0	40626	0	0	16905	1275	0	0	0	0	7100	32640	0	0	0	0	0	0	0	0	0	0	0	0	0	0	0	0	0
8997774300	male	87	65-99	0	0	0	0	0	32514	0	167	0	0	57350	1390	6286	0	0	0	143488	0	0	0	0	0	0	0	0	0	0	0	0	384	0	0	0	0	0	0	0	0	0	0	0	0	0	0	0	0
8997626300	male	87	65-99	0	0	0	0	0	0	0	681	0	0	0	0	0	0	0	0	0	0	18821	0	0	0	0	0	207	0	0	0	0	0	0	0	0	0	5517	0	0	0	0	0	0	0	0	0	0	0
8997780600	male	87	65-99	0	51474	0	0	0	0	0	142	0	0	0	0	0	0	1313	0	0	0	0	0	0	0	0	0	0	0	0	157	0	0	0	0	0	0	0	0	0	0	0	0	827	0	0	0	0	0
8998877800	male	87	65-99	0	1384	1139	0	0	0	0	0	0	0	0	609	8422	0	1738	0	0	0	0	0	0	8226	203	0	0	0	0	0	0	2516	0	0	0	0	0	0	0	0	0	0	0	0	0	0	0	0
8586404400	male	88	65-99	0	0	0	0	0	0	0	0	0	0	0	24701	0	1640	0	0	507	0	53177	0	0	0	0	0	0	0	0	0	0	0	0	0	0	0	0	0	0	0	0	0	0	0	0	0	0	0
8751031100	male	88	65-99	0	0	0	0	0	0	0	0	0	0	0	0	0	192281	0	0	0	0	0	0	0	0	0	0	972	0	0	0	0	0	0	0	0	0	0	0	0	0	0	0	0	0	0	0	0	0
8997657500	male	88	65-99	156	0	0	0	0	0	0	0	0	0	0	102206	5794	3055	0	0	0	0	24755	0	0	0	0	0	0	0	0	0	33368	129	0	0	0	0	0	0	0	0	0	0	0	0	0	0	0	0
8760259800	male	88	65-99	0	0	0	0	3092	0	0	69	0	0	540	0	0	97821	0	0	0	0	0	0	0	0	0	0	0	0	0	0	0	0	0	0	0	0	0	0	0	0	0	0	0	0	0	0	0	0
8760105400	male	88	65-99	0	0	102	0	0	0	0	239	0	0	557	0	973	6408	1014	0	0	0	0	0	0	0	0	0	0	0	0	10301	0	179	0	0	0	0	0	0	0	0	0	0	0	0	0	0	0	0
8759302100	male	88	65-99	0	0	0	0	0	0	0	0	0	0	0	0	0	786	0	0	0	0	0	0	85	0	0	0	385	0	0	391908	0	0	0	0	0	0	0	0	0	0	0	0	0	0	0	0	0	0
8759363900	male	88	65-99	0	23280	0	0	107	0	0	0	0	0	0	0	0	1533	3486	0	0	0	0	0	78	11315	0	0	8951	0	0	3181	0	0	0	0	0	0	0	0	0	0	0	0	0	0	0	0	0	0
8997458300	female	88	65-99	0	0	0	0	0	193062	0	0	0	0	0	16088	236	0	0	0	159	0	0	0	0	0	4336	0	7950	0	0	787	0	57	0	0	0	0	0	0	0	0	0	0	0	0	0	0	0	0
8584441800	female	89	65-99	0	0	101	0	85814	0	0	0	0	0	1210	0	69	32182	0	0	0	0	80479	0	41168	0	0	0	0	0	0	53	0	0	0	527	0	0	0	0	0	0	0	0	0	0	0	0	0	0
8759302300	male	89	65-99	0	0	0	0	0	263312	0	0	0	0	0	0	0	0	0	0	0	0	0	0	0	0	0	0	0	0	0	30536	0	0	0	0	0	0	0	0	0	0	0	0	0	0	0	0	0	0
8997717100	male	89	65-99	0	0	0	0	0	0	0	0	0	0	0	0	0	104922	0	0	0	0	0	0	0	0	7472	0	0	0	0	0	0	0	0	0	0	0	0	0	0	0	0	0	0	0	0	0	0	0
8997773800	male	89	65-99	0	80854	0	0	594	0	0	0	0	0	0	0	0	2763	11536	0	0	0	0	0	330	0	0	0	54	0	0	0	0	0	0	0	0	0	0	0	0	0	0	0	0	0	0	0	0	0
8759301800	male	89	65-99	0	0	0	0	2884	121706	0	0	0	0	0	0	0	1210	0	0	0	0	0	0	0	0	0	0	0	0	0	142132	0	0	0	0	0	0	0	0	0	0	0	0	0	0	0	0	0	0
8760155800	female	89	65-99	0	0	38972	0	0	0	0	0	0	0	0	0	0	1158	0	0	0	0	0	0	0	0	0	0	0	0	0	0	0	0	0	0	0	0	0	0	0	0	0	0	56379	0	0	0	0	0
8760240700	female	89	65-99	0	58892	0	0	72	0	0	0	0	0	0	0	0	0	0	0	0	0	0	0	0	0	0	0	0	0	0	81873	0	0	0	0	0	0	0	0	0	0	0	0	0	0	0	0	0	0
8751014500	female	8	0-17	0	0	0	0	0	0	0	0	0	0	0	0	0	0	0	0	0	0	0	0	0	0	0	0	0	0	0	0	0	0	0	0	0	0	0	0	0	53246	0	0	0	0	0	0	0	0
8759377100	male	8	0-17	0	0	0	0	0	0	0	0	0	0	0	0	0	0	0	0	0	0	0	0	0	0	0	0	0	0	0	0	0	0	0	0	0	0	0	0	0	98004	0	0	0	0	0	0	0	0
8437127200	male	8	0-17	0	0	0	0	0	0	0	0	0	0	0	0	0	0	0	0	0	0	0	0	0	0	0	0	0	0	0	0	0	0	0	0	0	0	0	0	0	22223	0	0	0	0	0	0	0	0
8760026900	male	90	65-99	0	0	0	0	0	0	0	0	0	0	0	398	817	0	151	0	0	1068	2142	0	0	0	0	0	0	0	0	17793	0	577	0	0	0	0	0	0	0	0	0	0	0	0	0	0	0	0
8647032900	male	90	65-99	0	0	0	0	0	139164	0	0	0	0	0	0	0	0	0	0	0	644	0	0	0	0	0	0	0	0	0	0	0	0	0	0	0	0	0	0	0	0	0	0	0	0	0	0	0	0
8751024000	male	90	65-99	0	0	0	0	0	0	0	241	0	0	0	821	0	3146	47	0	30359	739	51181	0	0	142	0	2	0	0	0	4103	0	0	0	0	0	0	0	0	0	0	0	0	0	0	0	0	0	0
8760112100	female	90	65-99	0	117461	0	0	0	0	0	0	1149	0	0	0	0	0	193	0	0	0	0	0	0	0	0	0	0	0	0	240935	0	0	0	0	0	0	0	0	0	0	0	0	0	0	0	0	0	0
8437021600	male	90	65-99	0	0	0	0	0	8277	0	0	0	0	0	5852	415	6883	0	0	0	0	0	0	0	0	0	0	0	0	0	0	0	246	0	0	2253	0	0	0	0	0	0	0	0	0	0	0	0	0
8759351100	male	91	65-99	0	0	5314	0	0	0	0	155	0	0	0	0	0	0	28	0	0	1496	0	0	0	0	38	0	0	0	0	106962	218715	0	0	0	0	0	0	0	31	0	0	0	0	0	0	0	0	0
8647055200	female	91	65-99	2178	539	0	0	0	0	0	0	0	0	0	0	0	0	0	0	0	0	31809	0	0	0	0	0	0	0	0	1293	0	0	0	13115	0	0	0	0	0	0	0	0	0	0	0	0	0	0
8760223800	male	91	65-99	0	0	45769	0	445	0	0	0	0	0	0	0	0	0	0	0	0	0	0	0	0	22143	0	0	0	0	0	102387	0	0	0	0	0	0	0	0	0	0	0	0	0	0	0	0	0	0
8997439800	male	91	65-99	0	0	42596	0	479	0	0	0	0	0	0	0	0	0	0	0	0	0	0	0	0	1619	0	0	0	0	0	141775	0	0	0	0	0	0	0	0	0	0	0	0	0	0	0	0	0	0
8997458400	male	91	65-99	0	0	66232	0	3398	0	0	0	0	0	0	0	0	0	0	0	0	0	0	0	0	26620	0	0	0	0	0	138266	0	0	0	0	0	0	0	0	0	0	0	0	0	0	0	0	0	0
8997717400	male	91	65-99	0	0	0	0	0	101	0	0	0	0	2014	0	0	0	0	0	27606	0	0	0	0	0	52979	0	0	0	0	1124	0	0	0	972	0	0	0	0	0	0	0	0	0	0	0	0	0	0
8997773600	male	91	65-99	0	597	0	0	0	155	0	0	0	0	0	0	0	0	1657	0	14373	0	0	0	0	19633	34386	0	0	0	0	1293	0	0	0	0	0	0	0	0	0	0	0	0	0	0	0	0	0	0
8997677100	male	91	65-99	0	0	41311	0	0	0	0	0	0	0	0	0	0	0	3103	0	0	0	0	0	0	4811	239	0	0	0	0	1709	0	0	0	0	0	0	0	0	0	0	0	0	0	0	0	0	0	0
8584397000	male	91	65-99	0	33677	12167	0	0	0	0	0	0	0	0	0	0	0	0	0	0	795	0	0	0	27086	3598	0	0	0	0	241501	0	0	0	0	0	0	0	0	0	0	0	0	0	0	0	0	0	0
8584415700	male	91	65-99	0	4527	0	0	0	0	0	0	0	0	0	0	0	0	35572	0	0	169	0	0	0	32786	0	0	0	0	0	353597	0	0	0	0	0	0	0	0	0	0	0	0	0	0	0	0	0	0
8584442000	male	91	65-99	0	0	0	0	0	0	0	0	0	0	0	0	0	0	171	0	0	341	0	0	0	109580	0	0	0	0	0	218654	0	0	0	0	0	0	0	0	0	0	0	0	0	0	0	0	0	0
8760062200	male	91	65-99	0	0	0	0	0	0	0	94	0	0	0	0	0	0	0	0	0	0	0	0	0	53426	0	0	0	0	0	77716	0	0	0	0	0	0	0	0	0	0	0	0	0	0	0	0	0	0
8998854500	female	92	65-99	0	0	0	0	0	0	0	0	0	0	0	0	0	81605	0	0	0	3604	142548	0	0	0	30110	0	0	0	0	22858	0	0	0	0	0	0	0	0	0	0	0	0	0	0	0	0	0	0
8760033700	male	92	65-99	0	382	376	0	0	0	0	91	220	72	2323	0	0	0	0	0	0	0	0	0	0	0	0	0	246	0	0	62060	0	51	0	0	0	0	0	0	0	0	0	0	0	0	0	0	0	0
8760230900	male	93	65-99	0	0	3527	0	0	101	0	0	0	0	1149	136	0	0	0	0	0	0	1922	0	0	14333	926	0	0	0	0	278306	2378	0	0	0	0	0	0	0	0	0	0	0	0	0	0	0	0	0
8449419800	female	93	65-99	0	0	0	0	0	0	325394	0	0	0	0	0	0	0	0	31	0	0	0	0	0	0	0	0	0	0	0	0	53	0	0	0	0	0	0	0	0	0	0	0	0	0	0	0	0	0
8997704600	male	94	65-99	0	0	0	0	0	0	0	0	0	0	0	0	0	0	0	0	0	0	40183	0	0	0	0	0	0	0	0	94569	8575	0	0	178	0	0	0	0	0	0	0	0	0	0	0	0	0	0
8998792900	male	94	65-99	0	0	0	0	0	0	0	0	0	0	201	0	0	0	0	0	0	528	0	0	0	0	116	0	0	0	0	197184	56202	0	0	0	0	0	0	0	0	0	0	0	0	0	0	0	0	0
8760076000	male	94	65-99	0	0	0	0	162	0	0	0	0	0	0	0	0	0	0	0	0	429	72	0	0	0	0	0	0	0	0	212477	2103	0	0	0	0	0	0	0	0	0	0	0	0	0	0	0	0	0
8752259200	male	94	65-99	0	0	0	0	0	0	0	0	0	0	0	0	0	0	0	0	0	0	0	0	0	109	0	0	0	0	0	182910	0	0	0	0	0	0	0	0	0	0	0	0	0	0	0	0	0	0
8998832700	male	97	65-99	290	0	14228	0	2956	0	0	7488	0	0	0	325	0	0	10402	0	0	0	0	0	0	0	0	0	0	0	0	0	0	0	0	0	0	0	0	0	0	0	0	0	0	0	0	0	0	0
8752214100	male	9	0-17	0	0	0	0	0	0	88391	619	0	0	1866	391	6748	0	0	0	0	0	0	0	0	0	0	0	0	32	0	0	0	0	0	0	0	214	0	0	0	1272	0	0	0	0	0	0	0	0
[truncated: 55 more columns]
