# Supplementary material for: Shifts in the Lung Microbiota and Antibiotic Resistance Genes Occur With Aging in Patients With Lower Respiratory Tract Infections
Source: Biomed Res Int. 2026 Apr 6;2026:9038281. doi: 10.1155/bmri/9038281 (PMC13051790; doi:10.1155/bmri/9038281)
Supplement: Supplementary file 3 — Supporting Information 3 Table S3: The ARGs detected in patients with LRTI by the tNGS. [file BMRI-2026-9038281-s003.xlsx]

## Sheet: Sheet1
Supplementary table 3. The ARGs detected in patients with LRTI by the tNGS.
Patients ID	Gender	Ages	Virulence factors	ARGs	Drug Class	count	Match species
008586396700	Female	12years		23srRNA2063A>G	macrolide antibiotic	25889	Mycoplasma pneumoniae
008759446100	Male	13years		tetQ	tetracycline antibiotic	5795	Staphylococcus aureus
008759446100	Male	13years		mecA	multidrug	5795	Staphylococcus aureus
008759446100	Male	13years		ermB	MLS	28139	Streptococcus intermedius
008759446100	Male	13years		ermB	MLS	3617	Streptococcus anginosus
008759446100	Male	13years		ermB	MLS	5795	Staphylococcus aureus
008759446100	Male	13years		tetM	tetracycline antibiotic	28139	Streptococcus intermedius
008759446100	Male	13years		tetM	tetracycline antibiotic	3617	Streptococcus anginosus
008759446100	Male	13years		tetM	tetracycline antibiotic	13074	Streptococcus constellatus
008759446100	Male	13years		tetM	tetracycline antibiotic	5795	Staphylococcus aureus
008759446100	Male	13years		msrA	MLS	5795	Staphylococcus aureus
008998880100	Female	13years		23srRNA2063A>G	macrolide antibiotic	2678	Mycoplasma pneumoniae
008586358400	Female	14years	lpxD、pgaC、adeF、csuE、exoY、wzy	tetS	tetracycline antibiotic	64385	Enterococcus faecium
008437347700	Female	14years		ADE	multidrug	280436	Acinetobacter baumannii
008437347700	Female	14years		ADE	multidrug	40	Klebsiella pneumoniae
008437347700	Female	14years		ADE	multidrug	27	Stenotrophomonas maltophilia
008437028900	Female	14years	adeG、lpxD、csuE、adeF、pgaC、csuD、lpsB、pgaD、wzy	tetQ	tetracycline antibiotic	527	Staphylococcus aureus
008437028900	Female	14years	adeG、lpxD、csuE、adeF、pgaC、csuD、lpsB、pgaD、wzy	TEM	β-lactam antibiotic	37706	Acinetobacter baumannii
008437028900	Female	14years	adeG、lpxD、csuE、adeF、pgaC、csuD、lpsB、pgaD、wzy	TEM	β-lactam antibiotic	1927	Pseudomonas aeruginosa
008752225900	Male	18years		23srRNA2063A>G	macrolide antibiotic	104540	Mycoplasma pneumoniae
008437107800	Female	1years		23srRNA2063A>G	macrolide antibiotic	47680	Mycoplasma pneumoniae
008437107800	Female	1years		ermB	MLS	51468	Streptococcus pneumoniae
008752285300	Male	1month	chuU、hlyB、chuW、chuT、traJ	tetM	tetracycline antibiotic	6354	Escherichia coli
008752285300	Male	1month	chuU、hlyB、chuW、chuT、traJ	ermB	MLS	6354	Escherichia coli
008752285300	Male	1month	chuU、hlyB、chuW、chuT、traJ	EMR	fluoroquinolone antibiotic	6354	Escherichia coli
008751808900	Male	1month		tetM	tetracycline antibiotic	2005	Staphylococcus aureus
008751808900	Male	1month		mecA	β-lactam antibiotic	2005	Staphylococcus aureus
008751808900	Male	1month		ermB	MLS	2005	Staphylococcus aureus
008751886700	Female	21years	exoY、wzy	APH	aminoglycoside antibiotic	173029	Staphylococcus aureus
008751886700	Female	21years	exoY、wzy	APH	aminoglycoside antibiotic	38857	Pseudomonas aeruginosa
008752214400	Female	21years		APH	aminoglycoside antibiotic	117682	Staphylococcus aureus
008586353500	Male	2years		23srRNA2063A>G	macrolide antibiotic	98196	Mycoplasma pneumoniae
008437120200	Female	2years		23srRNA2063A>G	macrolide antibiotic	79564	Mycoplasma pneumoniae
008760156800	Female	32years		DHA	cephalosporin	2243	Klebsiella pneumoniae
008760156800	Female	32years		tetD	tetracycline antibiotic	2243	Klebsiella pneumoniae
008760124000	Male	33years	clbD、ybtE、allB、clbM、clbB、ybtQ、clbG、clbC、allR、allS、ybtT	tetM	tetracycline antibiotic	84	Streptococcus intermedius
008760124000	Male	33years	clbD、ybtE、allB、clbM、clbB、ybtQ、clbG、clbC、allR、allS、ybtT	tetM	tetracycline antibiotic	67	Streptococcus constellatus
008760124000	Male	33years	clbD、ybtE、allB、clbM、clbB、ybtQ、clbG、clbC、allR、allS、ybtT	tetM	tetracycline antibiotic	6230	Klebsiella pneumoniae
008760124000	Male	33years	clbD、ybtE、allB、clbM、clbB、ybtQ、clbG、clbC、allR、allS、ybtT	tetM	tetracycline antibiotic	130	Escherichia coli
008760124000	Male	33years	clbD、ybtE、allB、clbM、clbB、ybtQ、clbG、clbC、allR、allS、ybtT	ermB	MLS	84	Streptococcus intermedius
008760124000	Male	33years	clbD、ybtE、allB、clbM、clbB、ybtQ、clbG、clbC、allR、allS、ybtT	ermB	MLS	6230	Klebsiella pneumoniae
008760124000	Male	33years	clbD、ybtE、allB、clbM、clbB、ybtQ、clbG、clbC、allR、allS、ybtT	ermB	MLS	130	Escherichia coli
008997462700	Male	33years	clbD、allB、ybtE、clbB、clbM、ybtQ、clbG、clbC、allR、ybtP、allS、ybtT、ybtS、clbN	tetQ	tetracycline antibiotic	60960	Staphylococcus aureus
008997462700	Male	33years	clbD、allB、ybtE、clbB、clbM、ybtQ、clbG、clbC、allR、ybtP、allS、ybtT、ybtS、clbN	tetM	tetracycline antibiotic	130843	Streptococcus intermedius
008997462700	Male	33years	clbD、allB、ybtE、clbB、clbM、ybtQ、clbG、clbC、allR、ybtP、allS、ybtT、ybtS、clbN	tetM	tetracycline antibiotic	2705	Streptococcus anginosus
008997462700	Male	33years	clbD、allB、ybtE、clbB、clbM、ybtQ、clbG、clbC、allR、ybtP、allS、ybtT、ybtS、clbN	tetM	tetracycline antibiotic	89105	Streptococcus constellatus
008997462700	Male	33years	clbD、allB、ybtE、clbB、clbM、ybtQ、clbG、clbC、allR、ybtP、allS、ybtT、ybtS、clbN	tetM	tetracycline antibiotic	60960	Staphylococcus aureus
008997462700	Male	33years	clbD、allB、ybtE、clbB、clbM、ybtQ、clbG、clbC、allR、ybtP、allS、ybtT、ybtS、clbN	tetM	tetracycline antibiotic	11209	Klebsiella pneumoniae
008997462700	Male	33years	clbD、allB、ybtE、clbB、clbM、ybtQ、clbG、clbC、allR、ybtP、allS、ybtT、ybtS、clbN	tetM	tetracycline antibiotic	3098	Streptococcus dysgalactiae
008997462700	Male	33years	clbD、allB、ybtE、clbB、clbM、ybtQ、clbG、clbC、allR、ybtP、allS、ybtT、ybtS、clbN	ermB	MLS	130843	Streptococcus intermedius
008997462700	Male	33years	clbD、allB、ybtE、clbB、clbM、ybtQ、clbG、clbC、allR、ybtP、allS、ybtT、ybtS、clbN	ermB	MLS	2705	Streptococcus anginosus
008997462700	Male	33years	clbD、allB、ybtE、clbB、clbM、ybtQ、clbG、clbC、allR、ybtP、allS、ybtT、ybtS、clbN	ermB	MLS	60960	Staphylococcus aureus
008997462700	Male	33years	clbD、allB、ybtE、clbB、clbM、ybtQ、clbG、clbC、allR、ybtP、allS、ybtT、ybtS、clbN	ermB	MLS	11209	Klebsiella pneumoniae
008997462700	Male	33years	clbD、allB、ybtE、clbB、clbM、ybtQ、clbG、clbC、allR、ybtP、allS、ybtT、ybtS、clbN	ermB	MLS	3098	Streptococcus dysgalactiae
008997462700	Male	33years	clbD、allB、ybtE、clbB、clbM、ybtQ、clbG、clbC、allR、ybtP、allS、ybtT、ybtS、clbN	APH	aminoglycoside antibiotic	60960	Staphylococcus aureus
008997462700	Male	33years	clbD、allB、ybtE、clbB、clbM、ybtQ、clbG、clbC、allR、ybtP、allS、ybtT、ybtS、clbN	APH	aminoglycoside antibiotic	11209	Klebsiella pneumoniae
008997462700	Male	33years	clbD、allB、ybtE、clbB、clbM、ybtQ、clbG、clbC、allR、ybtP、allS、ybtT、ybtS、clbN	APH	aminoglycoside antibiotic	3098	Streptococcus dysgalactiae
008586442700	Male	34years	lpxD、adeG、csuE、adeF、pgaC、csuD、lpsB、pgaD	tetM	tetracycline antibiotic	6685	Streptococcus intermedius
008586442700	Male	34years	lpxD、adeG、csuE、adeF、pgaC、csuD、lpsB、pgaD	tetM	tetracycline antibiotic	1171	Streptococcus constellatus
008586442700	Male	34years	lpxD、adeG、csuE、adeF、pgaC、csuD、lpsB、pgaD	tetM	tetracycline antibiotic	38102	Acinetobacter baumannii
008586442700	Male	34years	lpxD、adeG、csuE、adeF、pgaC、csuD、lpsB、pgaD	tetM	tetracycline antibiotic	323	Klebsiella pneumoniae
008586442700	Male	34years	lpxD、adeG、csuE、adeF、pgaC、csuD、lpsB、pgaD	ermB	MLS	6685	Streptococcus intermedius
008586442700	Male	34years	lpxD、adeG、csuE、adeF、pgaC、csuD、lpsB、pgaD	ermB	MLS	38102	Acinetobacter baumannii
008586442700	Male	34years	lpxD、adeG、csuE、adeF、pgaC、csuD、lpsB、pgaD	ermB	MLS	323	Klebsiella pneumoniae
008586442700	Male	34years	lpxD、adeG、csuE、adeF、pgaC、csuD、lpsB、pgaD	ADE	multidrug	38102	Acinetobacter baumannii
008586442700	Male	34years	lpxD、adeG、csuE、adeF、pgaC、csuD、lpsB、pgaD	ADE	multidrug	323	Klebsiella pneumoniae
008751023900	Male	34years	iroN	TEM	β-lactam antibiotic	48749	Klebsiella pneumoniae
008751023900	Male	34years	iroN	SHV	β-lactam antibiotic	48749	Klebsiella pneumoniae
008751023900	Male	34years	iroN	ADE	multidrug	48749	Klebsiella pneumoniae
008751023900	Male	34years	iroN	cmlA	phenicol antibiotic	48749	Klebsiella pneumoniae
008751023900	Male	34years	iroN	tetW	tetracycline antibiotic	24694	Enterococcus faecalis
008760047100	Male	35years		tetM	tetracycline antibiotic	863	Streptococcus pneumoniae
008760156500	Male	36years	wzy	TEM	β-lactam antibiotic	1130	Haemophilus influenzae
008760156500	Male	36years	wzy	TEM	β-lactam antibiotic	1336	Pseudomonas aeruginosa
008586520200	Male	36years	adeG、lpxD、csuE	TEM	β-lactam antibiotic	21040	Acinetobacter baumannii
008586520200	Male	36years	adeG、lpxD、csuE	ermB	MLS	116	Streptococcus intermedius
008586520200	Male	36years	adeG、lpxD、csuE	ermB	MLS	21040	Acinetobacter baumannii
008586520200	Male	36years	adeG、lpxD、csuE	tetM	tetracycline antibiotic	116	Streptococcus intermedius
008586520200	Male	36years	adeG、lpxD、csuE	tetM	tetracycline antibiotic	1581	Streptococcus constellatus
008586520200	Male	36years	adeG、lpxD、csuE	tetM	tetracycline antibiotic	21040	Acinetobacter baumannii
008759328100	Male	37years		TEM	β-lactam antibiotic	163326	Haemophilus influenzae
008584383500	Female	37years		TEM	β-lactam antibiotic	61	Pseudomonas aeruginosa
008584383500	Female	37years		TEM	β-lactam antibiotic	1781	Escherichia coli
008586426900	Female	3years		23srRNA2063A>G	macrolide antibiotic	38486	Mycoplasma pneumoniae
008760240300	Male	3month		TEM	β-lactam antibiotic	9264	Haemophilus influenzae
008760046900	Male	3month		TEM	β-lactam antibiotic	29918	Haemophilus influenzae
008647032800	Male	40years	iroN	TEM	β-lactam antibiotic	72324	Klebsiella pneumoniae
008647032800	Male	40years	iroN	SHV	β-lactam antibiotic	72324	Klebsiella pneumoniae
008997649300	Male	41years	chuU	ermB	MLS	127	Streptococcus intermedius
008997649300	Male	41years	chuU	ermB	MLS	171957	Streptococcus pneumoniae
008997649300	Male	41years	chuU	ermB	MLS	115	Escherichia coli
008997677800	Male	41years	ybtE、ybtQ、ybtT、ybtU、ybtP、ybtS、iroN	cmlA	phenicol antibiotic	121703	Klebsiella pneumoniae
008997677800	Male	41years	ybtE、ybtQ、ybtT、ybtU、ybtP、ybtS、iroN	floR	phenicol antibiotic	121703	Klebsiella pneumoniae
008997677800	Male	41years	ybtE、ybtQ、ybtT、ybtU、ybtP、ybtS、iroN	SHV	β-lactam antibiotic	121703	Klebsiella pneumoniae
008998832800	Male	41years		SHV	β-lactam antibiotic	8485	Klebsiella pneumoniae
008998879800	Male	41years	ybtE、ybtQ	cmlA	phenicol antibiotic	10903	Klebsiella pneumoniae
008998879800	Male	41years	ybtE、ybtQ	floR	phenicol antibiotic	10903	Klebsiella pneumoniae
008997467600	Male	41years	ybtQ、ybtE、clbD	tetQ	tetracycline antibiotic	330	Staphylococcus aureus
008997467600	Male	41years	ybtQ、ybtE、clbD	floR	phenicol antibiotic	374	Acinetobacter baumannii
008997467600	Male	41years	ybtQ、ybtE、clbD	floR	phenicol antibiotic	3537	Klebsiella pneumoniae
008997467600	Male	41years	ybtQ、ybtE、clbD	floR	phenicol antibiotic	3717	Pseudomonas aeruginosa
008997753700	Male	41years		ermB	MLS	1690	Klebsiella pneumoniae
008751855900	Male	42years		TEM	β-lactam antibiotic	1792	Haemophilus influenzae
008751855900	Male	42years		TEM	β-lactam antibiotic	2472	Escherichia coli
008751855900	Male	42years		ermB	MLS	2472	Escherichia coli
008751855900	Male	42years		tetM	tetracycline antibiotic	2472	Escherichia coli
008751869300	Male	42years	ybtE、ybtT、ybtQ、ybtP、ybtA、ybtU、iroN	SHV	β-lactam antibiotic	60652	Klebsiella pneumoniae
008998869300	Male	42years	lpxM、lpxL、pgaB	TEM	β-lactam antibiotic	70121	Acinetobacter baumannii
008998869300	Male	42years	lpxM、lpxL、pgaB	ADE	multidrug	70121	Acinetobacter baumannii
008998869300	Male	42years	lpxM、lpxL、pgaB	ARM	antibiotic target alteration	70121	Acinetobacter baumannii
008437046000	Female	43years		TEM	β-lactam antibiotic	93206	Haemophilus influenzae
008448994100	Female	44years	adeG、lpxD、adeF、pgaC、csuD、pgaD、csuE、lpsB、lpxM、lpxL、pgaB	TEM	β-lactam antibiotic	103315	Acinetobacter baumannii
008448994100	Female	44years	adeG、lpxD、adeF、pgaC、csuD、pgaD、csuE、lpsB、lpxM、lpxL、pgaB	mefA	MLS	103315	Acinetobacter baumannii
008448994100	Female	44years	adeG、lpxD、adeF、pgaC、csuD、pgaD、csuE、lpsB、lpxM、lpxL、pgaB	mefA	MLS	151	Candida albicans
008448994100	Female	44years	adeG、lpxD、adeF、pgaC、csuD、pgaD、csuE、lpsB、lpxM、lpxL、pgaB	ADE	multidrug	103315	Acinetobacter baumannii
008448994100	Female	44years	adeG、lpxD、adeF、pgaC、csuD、pgaD、csuE、lpsB、lpxM、lpxL、pgaB	ARM	antibiotic target alteration	103315	Acinetobacter baumannii
008997753500	Female	45years	lpxD、adeG、pgaC、adeF、csuE、csuD、lpsB、pgaD	TEM	β-lactam antibiotic	4623	Acinetobacter baumannii
008997693400	Male	46years		tetQ	tetracycline antibiotic	5298	Staphylococcus aureus
008997693400	Male	46years		ermB	MLS	201	Streptococcus anginosus
008997693400	Male	46years		ermB	MLS	5298	Staphylococcus aureus
008997693400	Male	46years		ermB	MLS	229	Streptococcus agalactiae
008997693400	Male	46years		tetM	tetracycline antibiotic	201	Streptococcus anginosus
008997693400	Male	46years		tetM	tetracycline antibiotic	5298	Staphylococcus aureus
008997693400	Male	46years		tetM	tetracycline antibiotic	229	Streptococcus agalactiae
008997463000	Male	46years	exoY	PER	β-lactam antibiotic	70031	Pseudomonas aeruginosa
008760218200	Male	47years		TEM	β-lactam antibiotic	1071	Haemophilus influenzae
008760259500	Female	47years		tetQ	tetracycline antibiotic	5536	Staphylococcus aureus
008760259500	Female	47years		tetM	tetracycline antibiotic	5536	Staphylococcus aureus
008751065700	Male	49years		EMR	fluoroquinolone antibiotic	292	Escherichia coli
008751065700	Male	49years		ACR	multidrug	292	Escherichia coli
008584390900	Male	49years		mecA	β-lactam antibiotic	170498	Staphylococcus aureus
008752277900	Female	4years		23srRNA2063A>G	macrolide antibiotic	36506	Mycoplasma pneumoniae
008437117800	Female	4years		23srRNA2063A>G	macrolide antibiotic	68483	Mycoplasma pneumoniae
008586512100	Female	4years		23srRNA2063A>G	macrolide antibiotic	157276	Mycoplasma pneumoniae
008586512100	Female	4years		TEM	β-lactam antibiotic	13257	Haemophilus influenzae
008997677200	Female	50years	astA、east1、ibeC、ibeB	CAT	phenicol antibiotic	44295	Escherichia coli
008997677200	Female	50years	astA、east1、ibeC、ibeB	floR	phenicol antibiotic	44295	Escherichia coli
008997677200	Female	50years	astA、east1、ibeC、ibeB	cmlA	phenicol antibiotic	44295	Escherichia coli
008997677200	Female	50years	astA、east1、ibeC、ibeB	ermB	MLS	42918	Streptococcus intermedius
008997677200	Female	50years	astA、east1、ibeC、ibeB	ermB	MLS	222	Streptococcus anginosus
008997677200	Female	50years	astA、east1、ibeC、ibeB	ermB	MLS	44295	Escherichia coli
008997677200	Female	50years	astA、east1、ibeC、ibeB	ACR	multidrug	44295	Escherichia coli
008997677200	Female	50years	astA、east1、ibeC、ibeB	tolC	β-lactam antibiotic	44295	Escherichia coli
008997677200	Female	50years	astA、east1、ibeC、ibeB	EMR	fluoroquinolone antibiotic	44295	Escherichia coli
008997677200	Female	50years	astA、east1、ibeC、ibeB	AmpC	β-lactam antibiotic	44295	Escherichia coli
008997483400	Male	51years	lpxD、adeG、pgaC、csuE、lpsB	AAC(6')	aminoglycoside antibiotic	84682	Acinetobacter baumannii
008997483400	Male	51years	lpxD、adeG、pgaC、csuE、lpsB	AAC(6')	aminoglycoside antibiotic	7577	Enterococcus faecium
008997483400	Male	51years	lpxD、adeG、pgaC、csuE、lpsB	TEM	β-lactam antibiotic	84682	Acinetobacter baumannii
008997483400	Male	51years	lpxD、adeG、pgaC、csuE、lpsB	ADE	multidrug	84682	Acinetobacter baumannii
008997483400	Male	51years	lpxD、adeG、pgaC、csuE、lpsB	AAC(3)	aminoglycoside antibiotic	84682	Acinetobacter baumannii
008998880200	Female	51years	lpxD、adeG、pgaC	ermB	MLS	988	Acinetobacter baumannii
008998880200	Female	51years	lpxD、adeG、pgaC	TEM	β-lactam antibiotic	988	Acinetobacter baumannii
008998880200	Female	51years	lpxD、adeG、pgaC	tetM	tetracycline antibiotic	988	Acinetobacter baumannii
008998880200	Female	51years	lpxD、adeG、pgaC	tetM	tetracycline antibiotic	294	Staphylococcus haemolyticus
008760268300	Male	51years	lpxD、adeG、pgaC、adeF、lpsB、csuE、pgaD、csuD、lpxM、lpxL、pgaB	TEM	β-lactam antibiotic	106418	Acinetobacter baumannii
008760268300	Male	51years	lpxD、adeG、pgaC、adeF、lpsB、csuE、pgaD、csuD、lpxM、lpxL、pgaB	ADE	multidrug	106418	Acinetobacter baumannii
008760268300	Male	51years	lpxD、adeG、pgaC、adeF、lpsB、csuE、pgaD、csuD、lpxM、lpxL、pgaB	ARM	antibiotic target alteration	106418	Acinetobacter baumannii
008759390300	Male	51years	lpxD、adeG、pgaC、adeF、pgaD	AAC(6')	aminoglycoside antibiotic	125	Acinetobacter baumannii
008759390300	Male	51years	lpxD、adeG、pgaC、adeF、pgaD	AAC(6')	aminoglycoside antibiotic	132	Klebsiella pneumoniae
008759390300	Male	51years	lpxD、adeG、pgaC、adeF、pgaD	ADE	multidrug	125	Acinetobacter baumannii
008759390300	Male	51years	lpxD、adeG、pgaC、adeF、pgaD	ADE	multidrug	132	Klebsiella pneumoniae
008998808400	Male	51years	chuU、chuT、ibeC、aslA、chuW、kpsD、ibeB、chuS	floR	phenicol antibiotic	28684	Escherichia coli
008998808400	Male	51years	chuU、chuT、ibeC、aslA、chuW、kpsD、ibeB、chuS	EMR	fluoroquinolone antibiotic	28684	Escherichia coli
008998808400	Male	51years	chuU、chuT、ibeC、aslA、chuW、kpsD、ibeB、chuS	tolC	β-lactam antibiotic	28684	Escherichia coli
008998808400	Male	51years	chuU、chuT、ibeC、aslA、chuW、kpsD、ibeB、chuS	ACR	multidrug	28684	Escherichia coli
008998808400	Male	51years	chuU、chuT、ibeC、aslA、chuW、kpsD、ibeB、chuS	AmpC	β-lactam antibiotic	28684	Escherichia coli
008998808400	Male	51years	chuU、chuT、ibeC、aslA、chuW、kpsD、ibeB、chuS	TEM	β-lactam antibiotic	28684	Escherichia coli
008586361100	Male	52years	ibeB、ibeC	floR	phenicol antibiotic	58	Escherichia coli
008586361100	Male	52years	ibeB、ibeC	TEM	β-lactam antibiotic	58	Escherichia coli
008586361100	Male	52years	ibeB、ibeC	AAC(6')	aminoglycoside antibiotic	58	Escherichia coli
008586361100	Male	52years	ibeB、ibeC	EMR	fluoroquinolone antibiotic	58	Escherichia coli
008586361100	Male	52years	ibeB、ibeC	ACR	multidrug	58	Escherichia coli
008586361100	Male	52years	ibeB、ibeC	AmpC	β-lactam antibiotic	58	Escherichia coli
008759321900	Male	52years	adeG、lpxD、adeF、pgaC、lpsB、csuE、pgaD、csuD	AAC(6')	aminoglycoside antibiotic	128	Streptococcus pneumoniae
008759321900	Male	52years	adeG、lpxD、adeF、pgaC、lpsB、csuE、pgaD、csuD	AAC(6')	aminoglycoside antibiotic	13311	Acinetobacter baumannii
008647000700	Male	52years	ybtE、ybtQ、ybtT、ybtP、ybtA	KPC	β-lactam antibiotic	23270	Klebsiella pneumoniae
008647000700	Male	52years	ybtE、ybtQ、ybtT、ybtP、ybtA	SHV	β-lactam antibiotic	23270	Klebsiella pneumoniae
008760267500	Male	53years	ybtQ、ybtE	SHV	β-lactam antibiotic	6366	Klebsiella pneumoniae
008997448300	Male	53years		TEM	β-lactam antibiotic	261	Pseudomonas aeruginosa
008997790500	Male	54years	wzy	TEM	β-lactam antibiotic	84	Acinetobacter baumannii
008997790500	Male	54years	wzy	TEM	β-lactam antibiotic	2026	Klebsiella pneumoniae
008997790500	Male	54years	wzy	TEM	β-lactam antibiotic	3229	Pseudomonas aeruginosa
008997790500	Male	54years	wzy	TEM	β-lactam antibiotic	54	Proteus mirabilis
008997790500	Male	54years	wzy	ermB	MLS	151	Streptococcus intermedius
008997790500	Male	54years	wzy	ermB	MLS	65	Streptococcus pneumoniae
008997790500	Male	54years	wzy	ermB	MLS	84	Acinetobacter baumannii
008997790500	Male	54years	wzy	ermB	MLS	2026	Klebsiella pneumoniae
008997790500	Male	54years	wzy	tetM	tetracycline antibiotic	151	Streptococcus intermedius
008997790500	Male	54years	wzy	tetM	tetracycline antibiotic	65	Streptococcus pneumoniae
008997790500	Male	54years	wzy	tetM	tetracycline antibiotic	84	Acinetobacter baumannii
008997790500	Male	54years	wzy	tetM	tetracycline antibiotic	2026	Klebsiella pneumoniae
008437171700	Male	54years		TEM	β-lactam antibiotic	18264	Acinetobacter baumannii
008437171700	Male	54years		TEM	β-lactam antibiotic	193942	Serratia marcescens
008437171700	Male	54years		TEM	β-lactam antibiotic	5288	Pseudomonas aeruginosa
008997716800	Male	55years	lpxD、pgaC、adeG、adeF、csuE、pgaD、lpsB、csuD、lpxM	AAC(6')	aminoglycoside antibiotic	61678	Acinetobacter baumannii
008997716800	Male	55years	lpxD、pgaC、adeG、adeF、csuE、pgaD、lpsB、csuD、lpxM	TEM	β-lactam antibiotic	61678	Acinetobacter baumannii
008997716800	Male	55years	lpxD、pgaC、adeG、adeF、csuE、pgaD、lpsB、csuD、lpxM	ADE	multidrug	61678	Acinetobacter baumannii
008997716800	Male	55years	lpxD、pgaC、adeG、adeF、csuE、pgaD、lpsB、csuD、lpxM	AAC(3)	aminoglycoside antibiotic	61678	Acinetobacter baumannii
008997716800	Male	55years	lpxD、pgaC、adeG、adeF、csuE、pgaD、lpsB、csuD、lpxM	ARM	antibiotic target alteration	61678	Acinetobacter baumannii
008997617300	Male	55years	lpxD、pgaC、adeG、csuE、adeF、pgaD	TEM	β-lactam antibiotic	3528	Acinetobacter baumannii
008997617300	Male	55years	lpxD、pgaC、adeG、csuE、adeF、pgaD	AAC(6')	aminoglycoside antibiotic	3528	Acinetobacter baumannii
008997617300	Male	55years	lpxD、pgaC、adeG、csuE、adeF、pgaD	AAC(3)	aminoglycoside antibiotic	3528	Acinetobacter baumannii
008751085600	Female	56years	allB、ybtE、clbD、clbM、ybtQ、clbB、ybtP、allR、ybtT、clbC、clbG、ybtS、allS、allA、allC、clbP、clbF、ybtU、clbN、ybtA、clbL、clbH、clbI、clbS、clbO、clbQ、allD、clbA	SHV	β-lactam antibiotic	175352	Klebsiella pneumoniae
008759369100	Female	56years	allB、ybtE、clbD	SHV	β-lactam antibiotic	11093	Klebsiella pneumoniae
008760223500	Female	56years	fepD、aslA、ibeC、ibeB	TEM	β-lactam antibiotic	2840	Klebsiella pneumoniae
008760223500	Female	56years	fepD、aslA、ibeC、ibeB	TEM	β-lactam antibiotic	208866	Escherichia coli
008760223500	Female	56years	fepD、aslA、ibeC、ibeB	DHA	cephalosporin	2840	Klebsiella pneumoniae
008760223500	Female	56years	fepD、aslA、ibeC、ibeB	DHA	cephalosporin	208866	Escherichia coli
008760223500	Female	56years	fepD、aslA、ibeC、ibeB	tolC	β-lactam antibiotic	208866	Escherichia coli
008760223500	Female	56years	fepD、aslA、ibeC、ibeB	ACR	multidrug	208866	Escherichia coli
008760223500	Female	56years	fepD、aslA、ibeC、ibeB	EMR	fluoroquinolone antibiotic	2840	Klebsiella pneumoniae
008760223500	Female	56years	fepD、aslA、ibeC、ibeB	EMR	fluoroquinolone antibiotic	208866	Escherichia coli
008760223500	Female	56years	fepD、aslA、ibeC、ibeB	AmpC	β-lactam antibiotic	208866	Escherichia coli
008760223500	Female	56years	fepD、aslA、ibeC、ibeB	ermB	MLS	7521	Streptococcus intermedius
008760223500	Female	56years	fepD、aslA、ibeC、ibeB	ermB	MLS	2840	Klebsiella pneumoniae
008760223500	Female	56years	fepD、aslA、ibeC、ibeB	ermB	MLS	208866	Escherichia coli
008760223500	Female	56years	fepD、aslA、ibeC、ibeB	AAC(6')	aminoglycoside antibiotic	2840	Klebsiella pneumoniae
008760223500	Female	56years	fepD、aslA、ibeC、ibeB	AAC(6')	aminoglycoside antibiotic	2366	Stenotrophomonas maltophilia
008760223500	Female	56years	fepD、aslA、ibeC、ibeB	AAC(6')	aminoglycoside antibiotic	208866	Escherichia coli
008760223500	Female	56years	fepD、aslA、ibeC、ibeB	ARM	antibiotic target alteration	2840	Klebsiella pneumoniae
008760223500	Female	56years	fepD、aslA、ibeC、ibeB	ARM	antibiotic target alteration	208866	Escherichia coli
008760223500	Female	56years	fepD、aslA、ibeC、ibeB	AAC(3)	aminoglycoside antibiotic	2840	Klebsiella pneumoniae
008760223500	Female	56years	fepD、aslA、ibeC、ibeB	AAC(3)	aminoglycoside antibiotic	208866	Escherichia coli
008586450400	Male	57years	chuU、astA、ibeA、east1、chuS	cmlA	phenicol antibiotic	94738	Escherichia coli
008586450400	Male	57years	chuU、astA、ibeA、east1、chuS	floR	phenicol antibiotic	94738	Escherichia coli
008586450400	Male	57years	chuU、astA、ibeA、east1、chuS	tolC	β-lactam antibiotic	94738	Escherichia coli
008586450400	Male	57years	chuU、astA、ibeA、east1、chuS	EMR	fluoroquinolone antibiotic	94738	Escherichia coli
008586450400	Male	57years	chuU、astA、ibeA、east1、chuS	ACR	multidrug	94738	Escherichia coli
008586450400	Male	57years	chuU、astA、ibeA、east1、chuS	TEM	β-lactam antibiotic	94738	Escherichia coli
008586450400	Male	57years	chuU、astA、ibeA、east1、chuS	CMY	cephalosporin	94738	Escherichia coli
008586450400	Male	57years	chuU、astA、ibeA、east1、chuS	AmpC	β-lactam antibiotic	94738	Escherichia coli
008586450400	Male	57years	chuU、astA、ibeA、east1、chuS	mefA	MLS	94738	Escherichia coli
008998854300	Male	57years	ybtE、iroN	AAC(6')	aminoglycoside antibiotic	172	Enterococcus faecalis
008998854300	Male	57years	ybtE、iroN	AAC(6')	aminoglycoside antibiotic	148765	Klebsiella pneumoniae
008998854300	Male	57years	ybtE、iroN	AAC(6')	aminoglycoside antibiotic	289	Pseudomonas aeruginosa
008998854300	Male	57years	ybtE、iroN	floR	phenicol antibiotic	148765	Klebsiella pneumoniae
008998854300	Male	57years	ybtE、iroN	floR	phenicol antibiotic	289	Pseudomonas aeruginosa
008998854300	Male	57years	ybtE、iroN	TEM	β-lactam antibiotic	148765	Klebsiella pneumoniae
008998854300	Male	57years	ybtE、iroN	TEM	β-lactam antibiotic	289	Pseudomonas aeruginosa
008998854300	Male	57years	ybtE、iroN	SHV	β-lactam antibiotic	148765	Klebsiella pneumoniae
008751035200	Male	57years	ybtE、ybtQ、ybtT、ybtP、fepD、astA、east1、ybtU、iroE、iroN、ibeB、ibeC	SHV	β-lactam antibiotic	76069	Klebsiella pneumoniae
008751035200	Male	57years	ybtE、ybtQ、ybtT、ybtP、fepD、astA、east1、ybtU、iroE、iroN、ibeB、ibeC	SHV	β-lactam antibiotic	20129	Escherichia coli
008751035200	Male	57years	ybtE、ybtQ、ybtT、ybtP、fepD、astA、east1、ybtU、iroE、iroN、ibeB、ibeC	TEM	β-lactam antibiotic	76069	Klebsiella pneumoniae
008751035200	Male	57years	ybtE、ybtQ、ybtT、ybtP、fepD、astA、east1、ybtU、iroE、iroN、ibeB、ibeC	TEM	β-lactam antibiotic	20129	Escherichia coli
008751035200	Male	57years	ybtE、ybtQ、ybtT、ybtP、fepD、astA、east1、ybtU、iroE、iroN、ibeB、ibeC	EMR	fluoroquinolone antibiotic	76069	Klebsiella pneumoniae
008751035200	Male	57years	ybtE、ybtQ、ybtT、ybtP、fepD、astA、east1、ybtU、iroE、iroN、ibeB、ibeC	EMR	fluoroquinolone antibiotic	20129	Escherichia coli
008751035200	Male	57years	ybtE、ybtQ、ybtT、ybtP、fepD、astA、east1、ybtU、iroE、iroN、ibeB、ibeC	tolC	β-lactam antibiotic	20129	Escherichia coli
008751035200	Male	57years	ybtE、ybtQ、ybtT、ybtP、fepD、astA、east1、ybtU、iroE、iroN、ibeB、ibeC	tetS	tetracycline antibiotic	597	Staphylococcus aureus
008751035200	Male	57years	ybtE、ybtQ、ybtT、ybtP、fepD、astA、east1、ybtU、iroE、iroN、ibeB、ibeC	ACR	multidrug	20129	Escherichia coli
008751035200	Male	57years	ybtE、ybtQ、ybtT、ybtP、fepD、astA、east1、ybtU、iroE、iroN、ibeB、ibeC	AmpC	β-lactam antibiotic	20129	Escherichia coli
008647073000	Female	57years	exoY	AAC(6')	aminoglycoside antibiotic	66630	Pseudomonas aeruginosa
008751862300	Female	57years	exoY	AAC(6')	aminoglycoside antibiotic	65382	Pseudomonas aeruginosa
008437397700	Female	58years	lpxD、csuE、adeF、pgaC、exoY	TEM	β-lactam antibiotic	163825	Acinetobacter baumannii
008437397700	Female	58years	lpxD、csuE、adeF、pgaC、exoY	TEM	β-lactam antibiotic	32576	Pseudomonas aeruginosa
008437397700	Female	58years	lpxD、csuE、adeF、pgaC、exoY	AAC(6')	aminoglycoside antibiotic	163825	Acinetobacter baumannii
008437397700	Female	58years	lpxD、csuE、adeF、pgaC、exoY	AAC(6')	aminoglycoside antibiotic	32576	Pseudomonas aeruginosa
008437397700	Female	58years	lpxD、csuE、adeF、pgaC、exoY	mefA	MLS	234	Herpesvirus 7
008437397700	Female	58years	lpxD、csuE、adeF、pgaC、exoY	mefA	MLS	163825	Acinetobacter baumannii
008437397700	Female	58years	lpxD、csuE、adeF、pgaC、exoY	mefA	MLS	9401	Herpesvirus 1
008437397700	Female	58years	lpxD、csuE、adeF、pgaC、exoY	mefA	MLS	32576	Pseudomonas aeruginosa
008437397700	Female	58years	lpxD、csuE、adeF、pgaC、exoY	ADE	multidrug	163825	Acinetobacter baumannii
008437397700	Female	58years	lpxD、csuE、adeF、pgaC、exoY	ADE	multidrug	32576	Pseudomonas aeruginosa
008437423600	Female	58years	lpxD、adeG、csuE、pgaC、csuD、lpsB	AAC(6')	aminoglycoside antibiotic	68167	Acinetobacter baumannii
008437423600	Female	58years	lpxD、adeG、csuE、pgaC、csuD、lpsB	AAC(6')	aminoglycoside antibiotic	794	Pseudomonas aeruginosa
008437423600	Female	58years	lpxD、adeG、csuE、pgaC、csuD、lpsB	TEM	β-lactam antibiotic	68167	Acinetobacter baumannii
008437423600	Female	58years	lpxD、adeG、csuE、pgaC、csuD、lpsB	TEM	β-lactam antibiotic	794	Pseudomonas aeruginosa
008437127100	Male	58years	adeG、lpxD、pgaC、lpsB、csuE	TEM	β-lactam antibiotic	25476	Acinetobacter baumannii
008437127100	Male	58years	adeG、lpxD、pgaC、lpsB、csuE	TEM	β-lactam antibiotic	7312
008437127100	Male	58years	adeG、lpxD、pgaC、lpsB、csuE	ADE	multidrug	25476	Acinetobacter baumannii
008437127100	Male	58years	adeG、lpxD、pgaC、lpsB、csuE	ADE	multidrug	7312
008647008400	Male	58years		tetQ	tetracycline antibiotic	16163	Staphylococcus aureus
008647008400	Male	58years		tetK	tetracycline antibiotic	16163	Staphylococcus aureus
008997790200	Male	58years		TEM	β-lactam antibiotic	61891	Haemophilus influenzae
008437062000	Female	58years	adeG、adeF、lpxD、csuE、pgaC、csuD、lpsB、pgaD、lpxM	ADE	multidrug	4580	Acinetobacter baumannii
008437062000	Female	58years	adeG、adeF、lpxD、csuE、pgaC、csuD、lpsB、pgaD、lpxM	ADE	multidrug	4498	Pseudomonas aeruginosa
008437126800	Female	58years	adeG、adeF、lpxD、csuE、pgaC、csuD、lpsB、pgaD、lpxM	AAC(6')	aminoglycoside antibiotic	38188	Acinetobacter baumannii
008437126800	Female	58years	adeG、adeF、lpxD、csuE、pgaC、csuD、lpsB、pgaD、lpxM	AAC(6')	aminoglycoside antibiotic	1563	Enterococcus faecium
008437126800	Female	58years	adeG、adeF、lpxD、csuE、pgaC、csuD、lpsB、pgaD、lpxM	TEM	β-lactam antibiotic	38188	Acinetobacter baumannii
008437126800	Female	58years	adeG、adeF、lpxD、csuE、pgaC、csuD、lpsB、pgaD、lpxM	mefA	MLS	973	Herpesvirus 7
008437126800	Female	58years	adeG、adeF、lpxD、csuE、pgaC、csuD、lpsB、pgaD、lpxM	mefA	MLS	38188	Acinetobacter baumannii
008437126800	Female	58years	adeG、adeF、lpxD、csuE、pgaC、csuD、lpsB、pgaD、lpxM	mefA	MLS	1562	Human herpesvirus 5
008437126800	Female	58years	adeG、adeF、lpxD、csuE、pgaC、csuD、lpsB、pgaD、lpxM	mefA	MLS	1563	Enterococcus faecium
008437126800	Female	58years	adeG、adeF、lpxD、csuE、pgaC、csuD、lpsB、pgaD、lpxM	mefA	MLS	1225	Torque teno virus
008437126800	Female	58years	adeG、adeF、lpxD、csuE、pgaC、csuD、lpsB、pgaD、lpxM	mefA	MLS	236	Mycobacterium chelonae
008437126800	Female	58years	adeG、adeF、lpxD、csuE、pgaC、csuD、lpsB、pgaD、lpxM	ADE	multidrug	38188	Acinetobacter baumannii
008437126800	Female	58years	adeG、adeF、lpxD、csuE、pgaC、csuD、lpsB、pgaD、lpxM	tetS	tetracycline antibiotic	1563	Enterococcus faecium
008437126800	Female	58years	adeG、adeF、lpxD、csuE、pgaC、csuD、lpsB、pgaD、lpxM	vanA	glycopeptide antibiotic	1563	Enterococcus faecium
008586381800	Female	58years	lpxD、adeG、pgaC、csuD	AAC(6')	aminoglycoside antibiotic	125319	Acinetobacter baumannii
008586381800	Female	58years	lpxD、adeG、pgaC、csuD	TEM	β-lactam antibiotic	125319	Acinetobacter baumannii
008586381800	Female	58years	lpxD、adeG、pgaC、csuD	ADE	multidrug	125319	Acinetobacter baumannii
008586381800	Female	58years	lpxD、adeG、pgaC、csuD	mefA	MLS	125319	Acinetobacter baumannii
008586412000	Female	58years	adeG、lpxD、pgaC、csuE	AAC(6')	aminoglycoside antibiotic	40584	Acinetobacter baumannii
008586412000	Female	58years	adeG、lpxD、pgaC、csuE	TEM	β-lactam antibiotic	40584	Acinetobacter baumannii
008586412000	Female	58years	adeG、lpxD、pgaC、csuE	mefA	MLS	40584	Acinetobacter baumannii
008586412000	Female	58years	adeG、lpxD、pgaC、csuE	ADE	multidrug	40584	Acinetobacter baumannii
008586412000	Female	58years	adeG、lpxD、pgaC、csuE	ARM	antibiotic target alteration	40584	Acinetobacter baumannii
008586426700	Female	58years	lpxD、adeG、pgaC、lpsB、csuE	AAC(6')	aminoglycoside antibiotic	31553	Acinetobacter baumannii
008586426700	Female	58years	lpxD、adeG、pgaC、lpsB、csuE	TEM	β-lactam antibiotic	31553	Acinetobacter baumannii
008586426700	Female	58years	lpxD、adeG、pgaC、lpsB、csuE	ADE	multidrug	31553	Acinetobacter baumannii
008586426700	Female	58years	lpxD、adeG、pgaC、lpsB、csuE	mefA	MLS	31553	Acinetobacter baumannii
008586426700	Female	58years	lpxD、adeG、pgaC、lpsB、csuE	ARM	antibiotic target alteration	31553	Acinetobacter baumannii
008586495000	Female	58years	lpxD、adeG、pgaC、adeF、lpsB、csuE、pgaD、csuD、exoY、lpxM、pgaB、lpxL	AAC(6')	aminoglycoside antibiotic	110737	Acinetobacter baumannii
008586495000	Female	58years	lpxD、adeG、pgaC、adeF、lpsB、csuE、pgaD、csuD、exoY、lpxM、pgaB、lpxL	AAC(6')	aminoglycoside antibiotic	16527	Pseudomonas aeruginosa
008586495000	Female	58years	lpxD、adeG、pgaC、adeF、lpsB、csuE、pgaD、csuD、exoY、lpxM、pgaB、lpxL	TEM	β-lactam antibiotic	110737	Acinetobacter baumannii
008586495000	Female	58years	lpxD、adeG、pgaC、adeF、lpsB、csuE、pgaD、csuD、exoY、lpxM、pgaB、lpxL	TEM	β-lactam antibiotic	16527	Pseudomonas aeruginosa
008586495000	Female	58years	lpxD、adeG、pgaC、adeF、lpsB、csuE、pgaD、csuD、exoY、lpxM、pgaB、lpxL	ADE	multidrug	110737	Acinetobacter baumannii
008586495000	Female	58years	lpxD、adeG、pgaC、adeF、lpsB、csuE、pgaD、csuD、exoY、lpxM、pgaB、lpxL	ADE	multidrug	16527	Pseudomonas aeruginosa
008586495000	Female	58years	lpxD、adeG、pgaC、adeF、lpsB、csuE、pgaD、csuD、exoY、lpxM、pgaB、lpxL	mefA	MLS	547	Herpesvirus 7
008586495000	Female	58years	lpxD、adeG、pgaC、adeF、lpsB、csuE、pgaD、csuD、exoY、lpxM、pgaB、lpxL	mefA	MLS	110737	Acinetobacter baumannii
008586495000	Female	58years	lpxD、adeG、pgaC、adeF、lpsB、csuE、pgaD、csuD、exoY、lpxM、pgaB、lpxL	mefA	MLS	16527	Pseudomonas aeruginosa
008586495000	Female	58years	lpxD、adeG、pgaC、adeF、lpsB、csuE、pgaD、csuD、exoY、lpxM、pgaB、lpxL	mefA	MLS	66	Torque teno virus
008586495000	Female	58years	lpxD、adeG、pgaC、adeF、lpsB、csuE、pgaD、csuD、exoY、lpxM、pgaB、lpxL	ARM	antibiotic target alteration	110737	Acinetobacter baumannii
008586495000	Female	58years	lpxD、adeG、pgaC、adeF、lpsB、csuE、pgaD、csuD、exoY、lpxM、pgaB、lpxL	ARM	antibiotic target alteration	16527	Pseudomonas aeruginosa
008760105500	Female	59years	clbM、wzy	floR	phenicol antibiotic	1244	Klebsiella pneumoniae
008760105500	Female	59years	clbM、wzy	floR	phenicol antibiotic	4644	Pseudomonas aeruginosa
008647064300	Male	59years		TEM	β-lactam antibiotic	215	Haemophilus influenzae
008760183900	Male	59years	ybtE、ybtT、ybtP、ybtQ、ybtA、ybtU、iroN	TEM	β-lactam antibiotic	147709	Klebsiella pneumoniae
008760183900	Male	59years	ybtE、ybtT、ybtP、ybtQ、ybtA、ybtU、iroN	TEM	β-lactam antibiotic	14	Morganella morganii
008760183900	Male	59years	ybtE、ybtT、ybtP、ybtQ、ybtA、ybtU、iroN	SHV	β-lactam antibiotic	147709	Klebsiella pneumoniae
008751030800	Male	59years		AAC(6')	aminoglycoside antibiotic	1676	Pseudomonas aeruginosa
008760267100	Male	59years		tetM	tetracycline antibiotic	391	Streptococcus intermedius
008584402500	Male	59years	iroN、allB	SHV	β-lactam antibiotic	47329	Klebsiella pneumoniae
008997440200	Male	59years		SHV	β-lactam antibiotic	142017	Klebsiella pneumoniae
008751014400	Male	5years		ermB	MLS	34289	Streptococcus intermedius
008751014400	Male	5years		ermB	MLS	37752	Streptococcus pneumoniae
008751800400	Female	5years		23srRNA2063A>G	macrolide antibiotic	126400	Mycoplasma pneumoniae
008752200400	Male	5years		23srRNA2063A>G	macrolide antibiotic	28937	Mycoplasma pneumoniae
008752282700	Female	5years		23srRNA2063A>G	macrolide antibiotic	77869	Mycoplasma pneumoniae
008437068400	Male	5years		23srRNA2063A>G	macrolide antibiotic	1528	Mycoplasma pneumoniae
008437120600	Female	60years	exoY	floR	phenicol antibiotic	17138	Stenotrophomonas maltophilia
008437120600	Female	60years	exoY	floR	phenicol antibiotic	16350	Pseudomonas aeruginosa
008437120600	Female	60years	exoY	floR	phenicol antibiotic	146
008997483600	Male	60years	lpxD	AAC(6')	aminoglycoside antibiotic	47716	Acinetobacter baumannii
008997483600	Male	60years	lpxD	AAC(3)	aminoglycoside antibiotic	47716	Acinetobacter baumannii
008997483600	Male	60years	lpxD	ermB	MLS	47716	Acinetobacter baumannii
008997774100	Male	60years	lpxD、pgaC、adeG、csuE、adeF、lpsB、pgaD、csuD、lpxM	TEM	β-lactam antibiotic	52378	Acinetobacter baumannii
008997774100	Male	60years	lpxD、pgaC、adeG、csuE、adeF、lpsB、pgaD、csuD、lpxM	ADE	multidrug	52378	Acinetobacter baumannii
008997774100	Male	60years	lpxD、pgaC、adeG、csuE、adeF、lpsB、pgaD、csuD、lpxM	ermB	MLS	2198	Streptococcus intermedius
008997774100	Male	60years	lpxD、pgaC、adeG、csuE、adeF、lpsB、pgaD、csuD、lpxM	ermB	MLS	52378	Acinetobacter baumannii
008437107600	Female	60years	ybtQ、adeG、pgaC、lpsB、csuE、pgaD	TEM	β-lactam antibiotic	52207	Acinetobacter baumannii
008437107600	Female	60years	ybtQ、adeG、pgaC、lpsB、csuE、pgaD	TEM	β-lactam antibiotic	4151	Klebsiella pneumoniae
008437107600	Female	60years	ybtQ、adeG、pgaC、lpsB、csuE、pgaD	floR	phenicol antibiotic	52207	Acinetobacter baumannii
008437107600	Female	60years	ybtQ、adeG、pgaC、lpsB、csuE、pgaD	floR	phenicol antibiotic	4151	Klebsiella pneumoniae
008437107600	Female	60years	ybtQ、adeG、pgaC、lpsB、csuE、pgaD	AAC(6')	aminoglycoside antibiotic	52207	Acinetobacter baumannii
008437107600	Female	60years	ybtQ、adeG、pgaC、lpsB、csuE、pgaD	AAC(6')	aminoglycoside antibiotic	4151	Klebsiella pneumoniae
008437107600	Female	60years	ybtQ、adeG、pgaC、lpsB、csuE、pgaD	DHA	cephalosporin	4151	Klebsiella pneumoniae
008437107600	Female	60years	ybtQ、adeG、pgaC、lpsB、csuE、pgaD	ADE	multidrug	52207	Acinetobacter baumannii
008437107600	Female	60years	ybtQ、adeG、pgaC、lpsB、csuE、pgaD	ADE	multidrug	4151	Klebsiella pneumoniae
008437107600	Female	60years	ybtQ、adeG、pgaC、lpsB、csuE、pgaD	mefA	MLS	72	Herpesvirus 7
008437107600	Female	60years	ybtQ、adeG、pgaC、lpsB、csuE、pgaD	mefA	MLS	52207	Acinetobacter baumannii
008437107600	Female	60years	ybtQ、adeG、pgaC、lpsB、csuE、pgaD	mefA	MLS	89650	Herpesvirus 1
008437107600	Female	60years	ybtQ、adeG、pgaC、lpsB、csuE、pgaD	mefA	MLS	4151	Klebsiella pneumoniae
008437107600	Female	60years	ybtQ、adeG、pgaC、lpsB、csuE、pgaD	SHV	β-lactam antibiotic	52207	Acinetobacter baumannii
008437107600	Female	60years	ybtQ、adeG、pgaC、lpsB、csuE、pgaD	SHV	β-lactam antibiotic	4151	Klebsiella pneumoniae
008760113100	Male	61years		TEM	β-lactam antibiotic	56	Acinetobacter baumannii
008760113100	Male	61years		TEM	β-lactam antibiotic	5863	Pseudomonas aeruginosa
008760156700	Female	61years		tetM	tetracycline antibiotic	75487	Streptococcus pneumoniae
008437053100	Male	61years	ybtQ、iroN	SHV	β-lactam antibiotic	49293	Klebsiella pneumoniae
008437061900	Male	61years		tetM	tetracycline antibiotic	6192	Streptococcus anginosus
008437061900	Male	61years		tetM	tetracycline antibiotic	518	Enterococcus faecium
008759359000	Female	61years	traJ、chuU、ibeB、aslA	cmlA	phenicol antibiotic	13912	Escherichia coli
008759359000	Female	61years	traJ、chuU、ibeB、aslA	floR	phenicol antibiotic	13912	Escherichia coli
008759359000	Female	61years	traJ、chuU、ibeB、aslA	TEM	β-lactam antibiotic	13912	Escherichia coli
008759359000	Female	61years	traJ、chuU、ibeB、aslA	EMR	fluoroquinolone antibiotic	13912	Escherichia coli
008759359000	Female	61years	traJ、chuU、ibeB、aslA	tolC	β-lactam antibiotic	13912	Escherichia coli
008759359000	Female	61years	traJ、chuU、ibeB、aslA	ACR	multidrug	13912	Escherichia coli
008759359000	Female	61years	traJ、chuU、ibeB、aslA	AmpC	β-lactam antibiotic	13912	Escherichia coli
008437042500	Male	61years	adeG、lpxD、pgaC、csuD	TEM	β-lactam antibiotic	35385	Acinetobacter baumannii
008437042500	Male	61years	adeG、lpxD、pgaC、csuD	mefA	MLS	19902
008437042500	Male	61years	adeG、lpxD、pgaC、csuD	mefA	MLS	35385	Acinetobacter baumannii
008437042500	Male	61years	adeG、lpxD、pgaC、csuD	mefA	MLS	285	Human herpesvirus 5
008437042500	Male	61years	adeG、lpxD、pgaC、csuD	mefA	MLS	1017
008437042500	Male	61years	adeG、lpxD、pgaC、csuD	ADE	multidrug	35385	Acinetobacter baumannii
008437042500	Male	61years	adeG、lpxD、pgaC、csuD	ARM	antibiotic target alteration	35385	Acinetobacter baumannii
008437045900	Male	61years	adeG、lpxD、csuD、pgaC	ARM	antibiotic target alteration	53275	Acinetobacter baumannii
008437045900	Male	61years	adeG、lpxD、csuD、pgaC	TEM	β-lactam antibiotic	53275	Acinetobacter baumannii
008437045900	Male	61years	adeG、lpxD、csuD、pgaC	mefA	MLS	1507
008437045900	Male	61years	adeG、lpxD、csuD、pgaC	mefA	MLS	53275	Acinetobacter baumannii
008437045900	Male	61years	adeG、lpxD、csuD、pgaC	mefA	MLS	107
008437045900	Male	61years	adeG、lpxD、csuD、pgaC	ADE	multidrug	53275	Acinetobacter baumannii
008437120700	Female	61years	lpxD、adeG、pgaC、csuE、lpsB	AAC(6')	aminoglycoside antibiotic	126527	Acinetobacter baumannii
008437120700	Female	61years	lpxD、adeG、pgaC、csuE、lpsB	AAC(6')	aminoglycoside antibiotic	16703	Klebsiella pneumoniae
008437120700	Female	61years	lpxD、adeG、pgaC、csuE、lpsB	AAC(6')	aminoglycoside antibiotic	1992	Enterococcus faecium
008437120700	Female	61years	lpxD、adeG、pgaC、csuE、lpsB	TEM	β-lactam antibiotic	126527	Acinetobacter baumannii
008437120700	Female	61years	lpxD、adeG、pgaC、csuE、lpsB	TEM	β-lactam antibiotic	16703	Klebsiella pneumoniae
008437120700	Female	61years	lpxD、adeG、pgaC、csuE、lpsB	ADE	multidrug	126527	Acinetobacter baumannii
008437120700	Female	61years	lpxD、adeG、pgaC、csuE、lpsB	ADE	multidrug	16703	Klebsiella pneumoniae
008437120700	Female	61years	lpxD、adeG、pgaC、csuE、lpsB	RMT	antibiotic target alteration	16703	Klebsiella pneumoniae
008437120700	Female	61years	lpxD、adeG、pgaC、csuE、lpsB	SHV	β-lactam antibiotic	126527	Acinetobacter baumannii
008437120700	Female	61years	lpxD、adeG、pgaC、csuE、lpsB	SHV	β-lactam antibiotic	16703	Klebsiella pneumoniae
008437120700	Female	61years	lpxD、adeG、pgaC、csuE、lpsB	vanA	glycopeptide antibiotic	1992	Enterococcus faecium
008437120700	Female	61years	lpxD、adeG、pgaC、csuE、lpsB	ARM	antibiotic target alteration	126527	Acinetobacter baumannii
008437120700	Female	61years	lpxD、adeG、pgaC、csuE、lpsB	ARM	antibiotic target alteration	16703	Klebsiella pneumoniae
008586353800	Female	61years	lpxD、pgaC、csuE、adeF	TEM	β-lactam antibiotic	412886	Acinetobacter baumannii
008586353800	Female	61years	lpxD、pgaC、csuE、adeF	ADE	multidrug	412886	Acinetobacter baumannii
008586353800	Female	61years	lpxD、pgaC、csuE、adeF	mefA	MLS	412886	Acinetobacter baumannii
008759331600	Male	61years		ermB	MLS	278	Streptococcus intermedius
008759331600	Male	61years		ermB	MLS	2129	Enterococcus faecalis
008759331600	Male	61years		ermB	MLS	186	Klebsiella pneumoniae
008759331600	Male	61years		tetM	tetracycline antibiotic	278	Streptococcus intermedius
008759331600	Male	61years		tetM	tetracycline antibiotic	200	Streptococcus constellatus
008759331600	Male	61years		tetM	tetracycline antibiotic	2129	Enterococcus faecalis
008759331600	Male	61years		tetM	tetracycline antibiotic	186	Klebsiella pneumoniae
008759331600	Male	61years		tetM	tetracycline antibiotic	76	Staphylococcus haemolyticus
008752269500	Male	61years	iroN	tetD	tetracycline antibiotic	1293	Klebsiella pneumoniae
008752269500	Male	61years	iroN	SHV	β-lactam antibiotic	1293	Klebsiella pneumoniae
008751862700	Male	61years	ybtE、ybtQ、lpxD、ybtT、adeG、pgaC、adeF、ybtU、csuE、lpsB、pgaD、ybtP、csuD、ybtS、iroN、lpxM	tetW	tetracycline antibiotic	4439	Enterococcus faecalis
008751862700	Male	61years	ybtE、ybtQ、lpxD、ybtT、adeG、pgaC、adeF、ybtU、csuE、lpsB、pgaD、ybtP、csuD、ybtS、iroN、lpxM	TEM	β-lactam antibiotic	45108	Acinetobacter baumannii
008751862700	Male	61years	ybtE、ybtQ、lpxD、ybtT、adeG、pgaC、adeF、ybtU、csuE、lpsB、pgaD、ybtP、csuD、ybtS、iroN、lpxM	TEM	β-lactam antibiotic	43400	Klebsiella pneumoniae
008751862700	Male	61years	ybtE、ybtQ、lpxD、ybtT、adeG、pgaC、adeF、ybtU、csuE、lpsB、pgaD、ybtP、csuD、ybtS、iroN、lpxM	AAC(6')	aminoglycoside antibiotic	45108	Acinetobacter baumannii
008751862700	Male	61years	ybtE、ybtQ、lpxD、ybtT、adeG、pgaC、adeF、ybtU、csuE、lpsB、pgaD、ybtP、csuD、ybtS、iroN、lpxM	AAC(6')	aminoglycoside antibiotic	4439	Enterococcus faecalis
008751862700	Male	61years	ybtE、ybtQ、lpxD、ybtT、adeG、pgaC、adeF、ybtU、csuE、lpsB、pgaD、ybtP、csuD、ybtS、iroN、lpxM	AAC(6')	aminoglycoside antibiotic	43400	Klebsiella pneumoniae
008751862700	Male	61years	ybtE、ybtQ、lpxD、ybtT、adeG、pgaC、adeF、ybtU、csuE、lpsB、pgaD、ybtP、csuD、ybtS、iroN、lpxM	AAC(6')	aminoglycoside antibiotic	131	Stenotrophomonas maltophilia
008751862700	Male	61years	ybtE、ybtQ、lpxD、ybtT、adeG、pgaC、adeF、ybtU、csuE、lpsB、pgaD、ybtP、csuD、ybtS、iroN、lpxM	AAC(6')	aminoglycoside antibiotic	2507	Enterococcus faecium
008751862700	Male	61years	ybtE、ybtQ、lpxD、ybtT、adeG、pgaC、adeF、ybtU、csuE、lpsB、pgaD、ybtP、csuD、ybtS、iroN、lpxM	floR	phenicol antibiotic	45108	Acinetobacter baumannii
008751862700	Male	61years	ybtE、ybtQ、lpxD、ybtT、adeG、pgaC、adeF、ybtU、csuE、lpsB、pgaD、ybtP、csuD、ybtS、iroN、lpxM	floR	phenicol antibiotic	43400	Klebsiella pneumoniae
008751862700	Male	61years	ybtE、ybtQ、lpxD、ybtT、adeG、pgaC、adeF、ybtU、csuE、lpsB、pgaD、ybtP、csuD、ybtS、iroN、lpxM	floR	phenicol antibiotic	131	Stenotrophomonas maltophilia
008751862700	Male	61years	ybtE、ybtQ、lpxD、ybtT、adeG、pgaC、adeF、ybtU、csuE、lpsB、pgaD、ybtP、csuD、ybtS、iroN、lpxM	mefA	MLS	45108	Acinetobacter baumannii
008751862700	Male	61years	ybtE、ybtQ、lpxD、ybtT、adeG、pgaC、adeF、ybtU、csuE、lpsB、pgaD、ybtP、csuD、ybtS、iroN、lpxM	mefA	MLS	4439	Enterococcus faecalis
008751862700	Male	61years	ybtE、ybtQ、lpxD、ybtT、adeG、pgaC、adeF、ybtU、csuE、lpsB、pgaD、ybtP、csuD、ybtS、iroN、lpxM	mefA	MLS	43400	Klebsiella pneumoniae
008751862700	Male	61years	ybtE、ybtQ、lpxD、ybtT、adeG、pgaC、adeF、ybtU、csuE、lpsB、pgaD、ybtP、csuD、ybtS、iroN、lpxM	mefA	MLS	131	Stenotrophomonas maltophilia
008751862700	Male	61years	ybtE、ybtQ、lpxD、ybtT、adeG、pgaC、adeF、ybtU、csuE、lpsB、pgaD、ybtP、csuD、ybtS、iroN、lpxM	mefA	MLS	2507	Enterococcus faecium
008751862700	Male	61years	ybtE、ybtQ、lpxD、ybtT、adeG、pgaC、adeF、ybtU、csuE、lpsB、pgaD、ybtP、csuD、ybtS、iroN、lpxM	mefA	MLS	9531
008751862700	Male	61years	ybtE、ybtQ、lpxD、ybtT、adeG、pgaC、adeF、ybtU、csuE、lpsB、pgaD、ybtP、csuD、ybtS、iroN、lpxM	mefA	MLS	3677
008751862700	Male	61years	ybtE、ybtQ、lpxD、ybtT、adeG、pgaC、adeF、ybtU、csuE、lpsB、pgaD、ybtP、csuD、ybtS、iroN、lpxM	ADE	multidrug	45108	Acinetobacter baumannii
008751862700	Male	61years	ybtE、ybtQ、lpxD、ybtT、adeG、pgaC、adeF、ybtU、csuE、lpsB、pgaD、ybtP、csuD、ybtS、iroN、lpxM	ADE	multidrug	43400	Klebsiella pneumoniae
008751862700	Male	61years	ybtE、ybtQ、lpxD、ybtT、adeG、pgaC、adeF、ybtU、csuE、lpsB、pgaD、ybtP、csuD、ybtS、iroN、lpxM	ADE	multidrug	131	Stenotrophomonas maltophilia
008751862700	Male	61years	ybtE、ybtQ、lpxD、ybtT、adeG、pgaC、adeF、ybtU、csuE、lpsB、pgaD、ybtP、csuD、ybtS、iroN、lpxM	SHV	β-lactam antibiotic	45108	Acinetobacter baumannii
008751862700	Male	61years	ybtE、ybtQ、lpxD、ybtT、adeG、pgaC、adeF、ybtU、csuE、lpsB、pgaD、ybtP、csuD、ybtS、iroN、lpxM	SHV	β-lactam antibiotic	43400	Klebsiella pneumoniae
008751862700	Male	61years	ybtE、ybtQ、lpxD、ybtT、adeG、pgaC、adeF、ybtU、csuE、lpsB、pgaD、ybtP、csuD、ybtS、iroN、lpxM	tetC	tetracycline antibiotic	45108	Acinetobacter baumannii
008751862700	Male	61years	ybtE、ybtQ、lpxD、ybtT、adeG、pgaC、adeF、ybtU、csuE、lpsB、pgaD、ybtP、csuD、ybtS、iroN、lpxM	tetC	tetracycline antibiotic	43400	Klebsiella pneumoniae
008751862700	Male	61years	ybtE、ybtQ、lpxD、ybtT、adeG、pgaC、adeF、ybtU、csuE、lpsB、pgaD、ybtP、csuD、ybtS、iroN、lpxM	tetC	tetracycline antibiotic	131	Stenotrophomonas maltophilia
008752259400	Male	61years		tetW	tetracycline antibiotic	125	Enterococcus faecalis
008760033600	Male	61years	lpxD、adeG、pgaC、csuE、adeF、csuD、lpsB、ybtE、ybtQ、pgaD、ybtT、ybtP、ybtA、ybtU、ybtS、iroN	TEM	β-lactam antibiotic	3984	Acinetobacter baumannii
008760033600	Male	61years	lpxD、adeG、pgaC、csuE、adeF、csuD、lpsB、ybtE、ybtQ、pgaD、ybtT、ybtP、ybtA、ybtU、ybtS、iroN	TEM	β-lactam antibiotic	35737	Klebsiella pneumoniae
008760033600	Male	61years	lpxD、adeG、pgaC、csuE、adeF、csuD、lpsB、ybtE、ybtQ、pgaD、ybtT、ybtP、ybtA、ybtU、ybtS、iroN	TEM	β-lactam antibiotic	3609	Pseudomonas aeruginosa
008760033600	Male	61years	lpxD、adeG、pgaC、csuE、adeF、csuD、lpsB、ybtE、ybtQ、pgaD、ybtT、ybtP、ybtA、ybtU、ybtS、iroN	AAC(6')	aminoglycoside antibiotic	3984	Acinetobacter baumannii
008760033600	Male	61years	lpxD、adeG、pgaC、csuE、adeF、csuD、lpsB、ybtE、ybtQ、pgaD、ybtT、ybtP、ybtA、ybtU、ybtS、iroN	AAC(6')	aminoglycoside antibiotic	291	Enterococcus faecalis
008760033600	Male	61years	lpxD、adeG、pgaC、csuE、adeF、csuD、lpsB、ybtE、ybtQ、pgaD、ybtT、ybtP、ybtA、ybtU、ybtS、iroN	AAC(6')	aminoglycoside antibiotic	35737	Klebsiella pneumoniae
008760033600	Male	61years	lpxD、adeG、pgaC、csuE、adeF、csuD、lpsB、ybtE、ybtQ、pgaD、ybtT、ybtP、ybtA、ybtU、ybtS、iroN	AAC(6')	aminoglycoside antibiotic	165	Stenotrophomonas maltophilia
008760033600	Male	61years	lpxD、adeG、pgaC、csuE、adeF、csuD、lpsB、ybtE、ybtQ、pgaD、ybtT、ybtP、ybtA、ybtU、ybtS、iroN	AAC(6')	aminoglycoside antibiotic	3609	Pseudomonas aeruginosa
008760033600	Male	61years	lpxD、adeG、pgaC、csuE、adeF、csuD、lpsB、ybtE、ybtQ、pgaD、ybtT、ybtP、ybtA、ybtU、ybtS、iroN	AAC(6')	aminoglycoside antibiotic	1533	Enterococcus faecium
008760033600	Male	61years	lpxD、adeG、pgaC、csuE、adeF、csuD、lpsB、ybtE、ybtQ、pgaD、ybtT、ybtP、ybtA、ybtU、ybtS、iroN	ADE	multidrug	3984	Acinetobacter baumannii
008760033600	Male	61years	lpxD、adeG、pgaC、csuE、adeF、csuD、lpsB、ybtE、ybtQ、pgaD、ybtT、ybtP、ybtA、ybtU、ybtS、iroN	ADE	multidrug	35737	Klebsiella pneumoniae
008760033600	Male	61years	lpxD、adeG、pgaC、csuE、adeF、csuD、lpsB、ybtE、ybtQ、pgaD、ybtT、ybtP、ybtA、ybtU、ybtS、iroN	ADE	multidrug	165	Stenotrophomonas maltophilia
008760033600	Male	61years	lpxD、adeG、pgaC、csuE、adeF、csuD、lpsB、ybtE、ybtQ、pgaD、ybtT、ybtP、ybtA、ybtU、ybtS、iroN	ADE	multidrug	3609	Pseudomonas aeruginosa
008760033600	Male	61years	lpxD、adeG、pgaC、csuE、adeF、csuD、lpsB、ybtE、ybtQ、pgaD、ybtT、ybtP、ybtA、ybtU、ybtS、iroN	tetW	tetracycline antibiotic	291	Enterococcus faecalis
008760033600	Male	61years	lpxD、adeG、pgaC、csuE、adeF、csuD、lpsB、ybtE、ybtQ、pgaD、ybtT、ybtP、ybtA、ybtU、ybtS、iroN	SHV	β-lactam antibiotic	3984	Acinetobacter baumannii
008760033600	Male	61years	lpxD、adeG、pgaC、csuE、adeF、csuD、lpsB、ybtE、ybtQ、pgaD、ybtT、ybtP、ybtA、ybtU、ybtS、iroN	SHV	β-lactam antibiotic	35737	Klebsiella pneumoniae
008760033600	Male	61years	lpxD、adeG、pgaC、csuE、adeF、csuD、lpsB、ybtE、ybtQ、pgaD、ybtT、ybtP、ybtA、ybtU、ybtS、iroN	AAC(3)	aminoglycoside antibiotic	3984	Acinetobacter baumannii
008760033600	Male	61years	lpxD、adeG、pgaC、csuE、adeF、csuD、lpsB、ybtE、ybtQ、pgaD、ybtT、ybtP、ybtA、ybtU、ybtS、iroN	AAC(3)	aminoglycoside antibiotic	35737	Klebsiella pneumoniae
008760033600	Male	61years	lpxD、adeG、pgaC、csuE、adeF、csuD、lpsB、ybtE、ybtQ、pgaD、ybtT、ybtP、ybtA、ybtU、ybtS、iroN	AAC(3)	aminoglycoside antibiotic	3609	Pseudomonas aeruginosa
008760033600	Male	61years	lpxD、adeG、pgaC、csuE、adeF、csuD、lpsB、ybtE、ybtQ、pgaD、ybtT、ybtP、ybtA、ybtU、ybtS、iroN	floR	phenicol antibiotic	3984	Acinetobacter baumannii
008760033600	Male	61years	lpxD、adeG、pgaC、csuE、adeF、csuD、lpsB、ybtE、ybtQ、pgaD、ybtT、ybtP、ybtA、ybtU、ybtS、iroN	floR	phenicol antibiotic	35737	Klebsiella pneumoniae
008760033600	Male	61years	lpxD、adeG、pgaC、csuE、adeF、csuD、lpsB、ybtE、ybtQ、pgaD、ybtT、ybtP、ybtA、ybtU、ybtS、iroN	floR	phenicol antibiotic	165	Stenotrophomonas maltophilia
008760033600	Male	61years	lpxD、adeG、pgaC、csuE、adeF、csuD、lpsB、ybtE、ybtQ、pgaD、ybtT、ybtP、ybtA、ybtU、ybtS、iroN	floR	phenicol antibiotic	3609	Pseudomonas aeruginosa
008760033600	Male	61years	lpxD、adeG、pgaC、csuE、adeF、csuD、lpsB、ybtE、ybtQ、pgaD、ybtT、ybtP、ybtA、ybtU、ybtS、iroN	tetC	tetracycline antibiotic	3984	Acinetobacter baumannii
008760033600	Male	61years	lpxD、adeG、pgaC、csuE、adeF、csuD、lpsB、ybtE、ybtQ、pgaD、ybtT、ybtP、ybtA、ybtU、ybtS、iroN	tetC	tetracycline antibiotic	35737	Klebsiella pneumoniae
008760033600	Male	61years	lpxD、adeG、pgaC、csuE、adeF、csuD、lpsB、ybtE、ybtQ、pgaD、ybtT、ybtP、ybtA、ybtU、ybtS、iroN	tetC	tetracycline antibiotic	165	Stenotrophomonas maltophilia
008760033600	Male	61years	lpxD、adeG、pgaC、csuE、adeF、csuD、lpsB、ybtE、ybtQ、pgaD、ybtT、ybtP、ybtA、ybtU、ybtS、iroN	tetC	tetracycline antibiotic	3609	Pseudomonas aeruginosa
008760033600	Male	61years	lpxD、adeG、pgaC、csuE、adeF、csuD、lpsB、ybtE、ybtQ、pgaD、ybtT、ybtP、ybtA、ybtU、ybtS、iroN	ARM	antibiotic target alteration	3984	Acinetobacter baumannii
008760033600	Male	61years	lpxD、adeG、pgaC、csuE、adeF、csuD、lpsB、ybtE、ybtQ、pgaD、ybtT、ybtP、ybtA、ybtU、ybtS、iroN	ARM	antibiotic target alteration	35737	Klebsiella pneumoniae
008760033600	Male	61years	lpxD、adeG、pgaC、csuE、adeF、csuD、lpsB、ybtE、ybtQ、pgaD、ybtT、ybtP、ybtA、ybtU、ybtS、iroN	ARM	antibiotic target alteration	3609	Pseudomonas aeruginosa
008751886900	Female	62years		TEM	β-lactam antibiotic	428	Haemophilus influenzae
008751886900	Female	62years		TEM	β-lactam antibiotic	69	Escherichia coli
008760259900	Male	62years		TEM	β-lactam antibiotic	9335	Haemophilus influenzae
008760259900	Male	62years		TEM	β-lactam antibiotic	324	Pasteurella multocida
008997462800	Male	62years	lpxD、pgaC、adeG、adeF、csuE	tetM	tetracycline antibiotic	216	Acinetobacter baumannii
008997462800	Male	62years	lpxD、pgaC、adeG、adeF、csuE	tetM	tetracycline antibiotic	104	Klebsiella pneumoniae
008759302400	Male	62years	allB、ybtE、clbD、allR、ybtQ、clbM、ybtT、ybtP、clbB、clbC、ybtA、clbG、ybtS、clbP、allS、allC、allA、clbI、ybtU、clbN、clbL、clbF、clbS、clbH、clbO、iroN、allD、clbA、clbQ、clbE	SHV	β-lactam antibiotic	148067	Klebsiella pneumoniae
008437126300	Male	62years		tetL	tetracycline antibiotic	113048	Streptococcus intermedius
008437126300	Male	62years		tetL	tetracycline antibiotic	60487	Streptococcus anginosus
008437126300	Male	62years		tetL	tetracycline antibiotic	1818	Streptococcus constellatus
008437126300	Male	62years		tetL	tetracycline antibiotic	23461	Candida albicans
008437126300	Male	62years		tetL	tetracycline antibiotic	65	Stenotrophomonas maltophilia
008997440500	Male	62years	lpxD、adeG、pgaC、adeF、csuE、lpsB、csuD、pgaD、lpxM、lpxL	AAC(6')	aminoglycoside antibiotic	111930	Acinetobacter baumannii
008997440500	Male	62years	lpxD、adeG、pgaC、adeF、csuE、lpsB、csuD、pgaD、lpxM、lpxL	ADE	multidrug	111930	Acinetobacter baumannii
008997440500	Male	62years	lpxD、adeG、pgaC、adeF、csuE、lpsB、csuD、pgaD、lpxM、lpxL	AAC(3)	aminoglycoside antibiotic	111930	Acinetobacter baumannii
008759333500	Male	62years		tetW	tetracycline antibiotic	1683	Enterococcus faecalis
008759321000	Male	62years	ybtE	tetW	tetracycline antibiotic	91	Enterococcus faecalis
008759321000	Male	62years	ybtE	tetQ	tetracycline antibiotic	18449	Staphylococcus aureus
008759321000	Male	62years	ybtE	tetO	tetracycline antibiotic	198	Streptococcus anginosus
008759321000	Male	62years	ybtE	tetO	tetracycline antibiotic	91	Enterococcus faecalis
008752248100	Male	62years	fepD、exoY、ibeB	TEM	β-lactam antibiotic	3787	Klebsiella pneumoniae
008752248100	Male	62years	fepD、exoY、ibeB	TEM	β-lactam antibiotic	13602	Pseudomonas aeruginosa
008752248100	Male	62years	fepD、exoY、ibeB	TEM	β-lactam antibiotic	43123	Escherichia coli
008752248100	Male	62years	fepD、exoY、ibeB	floR	phenicol antibiotic	3787	Klebsiella pneumoniae
008752248100	Male	62years	fepD、exoY、ibeB	floR	phenicol antibiotic	13602	Pseudomonas aeruginosa
008752248100	Male	62years	fepD、exoY、ibeB	floR	phenicol antibiotic	43123	Escherichia coli
008752248100	Male	62years	fepD、exoY、ibeB	tolC	β-lactam antibiotic	43123	Escherichia coli
008752248100	Male	62years	fepD、exoY、ibeB	EMR	fluoroquinolone antibiotic	3787	Klebsiella pneumoniae
008752248100	Male	62years	fepD、exoY、ibeB	EMR	fluoroquinolone antibiotic	43123	Escherichia coli
008752248100	Male	62years	fepD、exoY、ibeB	ACR	multidrug	43123	Escherichia coli
008752248100	Male	62years	fepD、exoY、ibeB	AmpC	β-lactam antibiotic	43123	Escherichia coli
008752248100	Male	62years	fepD、exoY、ibeB	ADE	multidrug	3787	Klebsiella pneumoniae
008752248100	Male	62years	fepD、exoY、ibeB	ADE	multidrug	13602	Pseudomonas aeruginosa
008752248100	Male	62years	fepD、exoY、ibeB	ADE	multidrug	43123	Escherichia coli
008998853900	Male	62years		TEM	β-lactam antibiotic	81	Haemophilus influenzae
008647043200	Male	63years	lpxD、adeG、adeF、csuE、pgaC、lpsB、csuD、pgaD、lpxM	TEM	β-lactam antibiotic	148586	Acinetobacter baumannii
008647043200	Male	63years	lpxD、adeG、adeF、csuE、pgaC、lpsB、csuD、pgaD、lpxM	TEM	β-lactam antibiotic	150	Pseudomonas aeruginosa
008647043200	Male	63years	lpxD、adeG、adeF、csuE、pgaC、lpsB、csuD、pgaD、lpxM	ADE	multidrug	148586	Acinetobacter baumannii
008647043200	Male	63years	lpxD、adeG、adeF、csuE、pgaC、lpsB、csuD、pgaD、lpxM	ADE	multidrug	150	Pseudomonas aeruginosa
008647043200	Male	63years	lpxD、adeG、adeF、csuE、pgaC、lpsB、csuD、pgaD、lpxM	mefA	MLS	246	Streptococcus intermedius
008647043200	Male	63years	lpxD、adeG、adeF、csuE、pgaC、lpsB、csuD、pgaD、lpxM	mefA	MLS	127	Streptococcus constellatus
008647043200	Male	63years	lpxD、adeG、adeF、csuE、pgaC、lpsB、csuD、pgaD、lpxM	mefA	MLS	597
008647043200	Male	63years	lpxD、adeG、adeF、csuE、pgaC、lpsB、csuD、pgaD、lpxM	mefA	MLS	148586	Acinetobacter baumannii
008647043200	Male	63years	lpxD、adeG、adeF、csuE、pgaC、lpsB、csuD、pgaD、lpxM	mefA	MLS	150	Pseudomonas aeruginosa
008647043200	Male	63years	lpxD、adeG、adeF、csuE、pgaC、lpsB、csuD、pgaD、lpxM	mefA	MLS	12	Herpesvirus 6B
008647043200	Male	63years	lpxD、adeG、adeF、csuE、pgaC、lpsB、csuD、pgaD、lpxM	mefA	MLS	14033
008647043200	Male	63years	lpxD、adeG、adeF、csuE、pgaC、lpsB、csuD、pgaD、lpxM	mefA	MLS	100
008997397100	Female	63years	clbC、clbI	TEM	β-lactam antibiotic	1886	Haemophilus influenzae
008997397100	Female	63years	clbC、clbI	TEM	β-lactam antibiotic	366	Klebsiella pneumoniae
008997397100	Female	63years	clbC、clbI	TEM	β-lactam antibiotic	445	Pseudomonas aeruginosa
008647084900	Male	63years	lpxD、adeG、adeF、pgaC、csuE、csuD、lpsB、pgaD、pgaB	AAC(6')	aminoglycoside antibiotic	36520	Acinetobacter baumannii
008647084900	Male	63years	lpxD、adeG、adeF、pgaC、csuE、csuD、lpsB、pgaD、pgaB	AAC(6')	aminoglycoside antibiotic	6719	Enterococcus faecium
008647084900	Male	63years	lpxD、adeG、adeF、pgaC、csuE、csuD、lpsB、pgaD、pgaB	TEM	β-lactam antibiotic	36520	Acinetobacter baumannii
008647084900	Male	63years	lpxD、adeG、adeF、pgaC、csuE、csuD、lpsB、pgaD、pgaB	ADE	multidrug	36520	Acinetobacter baumannii
008584383200	Male	64years	wzy、exoY	TEM	β-lactam antibiotic	140083	Haemophilus influenzae
008584383200	Male	64years	wzy、exoY	TEM	β-lactam antibiotic	16908	Pseudomonas aeruginosa
008751862800	Male	64years		tetL	tetracycline antibiotic	3497	Candida albicans
008751862800	Male	64years		tetL	tetracycline antibiotic	90548	Enterococcus faecium
008437029100	Male	65years	ybtQ、adeG、lpxD、pgaC	TEM	β-lactam antibiotic	649	Acinetobacter baumannii
008437029100	Male	65years	ybtQ、adeG、lpxD、pgaC	TEM	β-lactam antibiotic	11099	Klebsiella pneumoniae
008437029100	Male	65years	ybtQ、adeG、lpxD、pgaC	floR	phenicol antibiotic	649	Acinetobacter baumannii
008437029100	Male	65years	ybtQ、adeG、lpxD、pgaC	floR	phenicol antibiotic	11099	Klebsiella pneumoniae
008437029100	Male	65years	ybtQ、adeG、lpxD、pgaC	AAC(6')	aminoglycoside antibiotic	649	Acinetobacter baumannii
008437029100	Male	65years	ybtQ、adeG、lpxD、pgaC	AAC(6')	aminoglycoside antibiotic	11099	Klebsiella pneumoniae
008437029100	Male	65years	ybtQ、adeG、lpxD、pgaC	AAC(6')	aminoglycoside antibiotic	16414	Enterococcus faecium
008437029100	Male	65years	ybtQ、adeG、lpxD、pgaC	tetS	tetracycline antibiotic	16414	Enterococcus faecium
008437029100	Male	65years	ybtQ、adeG、lpxD、pgaC	vanA	glycopeptide antibiotic	16414	Enterococcus faecium
008437029100	Male	65years	ybtQ、adeG、lpxD、pgaC	SHV	β-lactam antibiotic	649	Acinetobacter baumannii
008437029100	Male	65years	ybtQ、adeG、lpxD、pgaC	SHV	β-lactam antibiotic	11099	Klebsiella pneumoniae
008437029100	Male	65years	ybtQ、adeG、lpxD、pgaC	ermB	MLS	649	Acinetobacter baumannii
008437029100	Male	65years	ybtQ、adeG、lpxD、pgaC	ermB	MLS	11099	Klebsiella pneumoniae
008437029100	Male	65years	ybtQ、adeG、lpxD、pgaC	ermB	MLS	16414	Enterococcus faecium
008437029100	Male	65years	ybtQ、adeG、lpxD、pgaC	mefA	MLS	649	Acinetobacter baumannii
008437029100	Male	65years	ybtQ、adeG、lpxD、pgaC	mefA	MLS	11099	Klebsiella pneumoniae
008437029100	Male	65years	ybtQ、adeG、lpxD、pgaC	mefA	MLS	4090	Candida albicans
008437029100	Male	65years	ybtQ、adeG、lpxD、pgaC	mefA	MLS	16414	Enterococcus faecium
008437029100	Male	65years	ybtQ、adeG、lpxD、pgaC	mefA	MLS	1048
008647000800	Male	65years		tetM	tetracycline antibiotic	4876	Enterococcus faecalis
008751800500	Male	65years	adeG、lpxD、adeF、pic、set1B、chuU、chuW、traJ	mecA	β-lactam antibiotic	2201	Staphylococcus aureus
008751800500	Male	65years	adeG、lpxD、adeF、pic、set1B、chuU、chuW、traJ	EMR	fluoroquinolone antibiotic	1682	Escherichia coli
008751800500	Male	65years	adeG、lpxD、adeF、pic、set1B、chuU、chuW、traJ	EMR	fluoroquinolone antibiotic	25
008751800500	Male	65years	adeG、lpxD、adeF、pic、set1B、chuU、chuW、traJ	tolC	β-lactam antibiotic	1682	Escherichia coli
008751800500	Male	65years	adeG、lpxD、adeF、pic、set1B、chuU、chuW、traJ	ACR	multidrug	1682	Escherichia coli
008751800500	Male	65years	adeG、lpxD、adeF、pic、set1B、chuU、chuW、traJ	ACR	multidrug	25
008751800500	Male	65years	adeG、lpxD、adeF、pic、set1B、chuU、chuW、traJ	APH	aminoglycoside antibiotic	2201	Staphylococcus aureus
008751800500	Male	65years	adeG、lpxD、adeF、pic、set1B、chuU、chuW、traJ	APH	aminoglycoside antibiotic	24357	Acinetobacter baumannii
008751800500	Male	65years	adeG、lpxD、adeF、pic、set1B、chuU、chuW、traJ	APH	aminoglycoside antibiotic	981	Enterococcus faecalis
008751800500	Male	65years	adeG、lpxD、adeF、pic、set1B、chuU、chuW、traJ	APH	aminoglycoside antibiotic	1682	Escherichia coli
008751800500	Male	65years	adeG、lpxD、adeF、pic、set1B、chuU、chuW、traJ	APH	aminoglycoside antibiotic	25
008997704200	Female	65years	lpxD、adeG、adeF、pgaC、csuE、lpsB、fleN	tetM	tetracycline antibiotic	1199	Acinetobacter baumannii
008997704200	Female	65years	lpxD、adeG、adeF、pgaC、csuE、lpsB、fleN	PER	β-lactam antibiotic	1199	Acinetobacter baumannii
008997704200	Female	65years	lpxD、adeG、adeF、pgaC、csuE、lpsB、fleN	PER	β-lactam antibiotic	11489	Pseudomonas aeruginosa
008997693300	Male	66years		ermB	MLS	270	Streptococcus anginosus
008997693300	Male	66years		ermB	MLS	543	Enterococcus faecium
008759340000	Male	66years		TEM	β-lactam antibiotic	1868	Klebsiella pneumoniae
008759340000	Male	66years		TEM	β-lactam antibiotic	12	Escherichia coli
008759340000	Male	66years		TEM	β-lactam antibiotic	133	Enterobacter cloacae
008586486800	Male	66years	fepD、ybtE、iroE、ybtQ、ybtT、ybtP、ybtS、ibeB、ybtU、allB、iucD、ybtA、allR、clbD、clbM、ibeC、iroN、clbC	cmlA	phenicol antibiotic	57645	Klebsiella pneumoniae
008586486800	Male	66years	fepD、ybtE、iroE、ybtQ、ybtT、ybtP、ybtS、ibeB、ybtU、allB、iucD、ybtA、allR、clbD、clbM、ibeC、iroN、clbC	cmlA	phenicol antibiotic	32204	Escherichia coli
008586486800	Male	66years	fepD、ybtE、iroE、ybtQ、ybtT、ybtP、ybtS、ibeB、ybtU、allB、iucD、ybtA、allR、clbD、clbM、ibeC、iroN、clbC	cmlA	phenicol antibiotic	54
008586486800	Male	66years	fepD、ybtE、iroE、ybtQ、ybtT、ybtP、ybtS、ibeB、ybtU、allB、iucD、ybtA、allR、clbD、clbM、ibeC、iroN、clbC	floR	phenicol antibiotic	57645	Klebsiella pneumoniae
008586486800	Male	66years	fepD、ybtE、iroE、ybtQ、ybtT、ybtP、ybtS、ibeB、ybtU、allB、iucD、ybtA、allR、clbD、clbM、ibeC、iroN、clbC	floR	phenicol antibiotic	32204	Escherichia coli
008586486800	Male	66years	fepD、ybtE、iroE、ybtQ、ybtT、ybtP、ybtS、ibeB、ybtU、allB、iucD、ybtA、allR、clbD、clbM、ibeC、iroN、clbC	floR	phenicol antibiotic	54
008586486800	Male	66years	fepD、ybtE、iroE、ybtQ、ybtT、ybtP、ybtS、ibeB、ybtU、allB、iucD、ybtA、allR、clbD、clbM、ibeC、iroN、clbC	tolC	β-lactam antibiotic	32204	Escherichia coli
008586486800	Male	66years	fepD、ybtE、iroE、ybtQ、ybtT、ybtP、ybtS、ibeB、ybtU、allB、iucD、ybtA、allR、clbD、clbM、ibeC、iroN、clbC	EMR	fluoroquinolone antibiotic	57645	Klebsiella pneumoniae
008586486800	Male	66years	fepD、ybtE、iroE、ybtQ、ybtT、ybtP、ybtS、ibeB、ybtU、allB、iucD、ybtA、allR、clbD、clbM、ibeC、iroN、clbC	EMR	fluoroquinolone antibiotic	32204	Escherichia coli
008586486800	Male	66years	fepD、ybtE、iroE、ybtQ、ybtT、ybtP、ybtS、ibeB、ybtU、allB、iucD、ybtA、allR、clbD、clbM、ibeC、iroN、clbC	EMR	fluoroquinolone antibiotic	54
008586486800	Male	66years	fepD、ybtE、iroE、ybtQ、ybtT、ybtP、ybtS、ibeB、ybtU、allB、iucD、ybtA、allR、clbD、clbM、ibeC、iroN、clbC	ermB	MLS	9592	Streptococcus intermedius
008586486800	Male	66years	fepD、ybtE、iroE、ybtQ、ybtT、ybtP、ybtS、ibeB、ybtU、allB、iucD、ybtA、allR、clbD、clbM、ibeC、iroN、clbC	ermB	MLS	1893	Streptococcus anginosus
008586486800	Male	66years	fepD、ybtE、iroE、ybtQ、ybtT、ybtP、ybtS、ibeB、ybtU、allB、iucD、ybtA、allR、clbD、clbM、ibeC、iroN、clbC	ermB	MLS	43890	Streptococcus pneumoniae
008586486800	Male	66years	fepD、ybtE、iroE、ybtQ、ybtT、ybtP、ybtS、ibeB、ybtU、allB、iucD、ybtA、allR、clbD、clbM、ibeC、iroN、clbC	ermB	MLS	57645	Klebsiella pneumoniae
008586486800	Male	66years	fepD、ybtE、iroE、ybtQ、ybtT、ybtP、ybtS、ibeB、ybtU、allB、iucD、ybtA、allR、clbD、clbM、ibeC、iroN、clbC	ermB	MLS	32204	Escherichia coli
008586486800	Male	66years	fepD、ybtE、iroE、ybtQ、ybtT、ybtP、ybtS、ibeB、ybtU、allB、iucD、ybtA、allR、clbD、clbM、ibeC、iroN、clbC	TEM	β-lactam antibiotic	1258	Haemophilus influenzae
008586486800	Male	66years	fepD、ybtE、iroE、ybtQ、ybtT、ybtP、ybtS、ibeB、ybtU、allB、iucD、ybtA、allR、clbD、clbM、ibeC、iroN、clbC	TEM	β-lactam antibiotic	57645	Klebsiella pneumoniae
008586486800	Male	66years	fepD、ybtE、iroE、ybtQ、ybtT、ybtP、ybtS、ibeB、ybtU、allB、iucD、ybtA、allR、clbD、clbM、ibeC、iroN、clbC	TEM	β-lactam antibiotic	32204	Escherichia coli
008586486800	Male	66years	fepD、ybtE、iroE、ybtQ、ybtT、ybtP、ybtS、ibeB、ybtU、allB、iucD、ybtA、allR、clbD、clbM、ibeC、iroN、clbC	TEM	β-lactam antibiotic	54
008586486800	Male	66years	fepD、ybtE、iroE、ybtQ、ybtT、ybtP、ybtS、ibeB、ybtU、allB、iucD、ybtA、allR、clbD、clbM、ibeC、iroN、clbC	ACR	multidrug	32204	Escherichia coli
008586486800	Male	66years	fepD、ybtE、iroE、ybtQ、ybtT、ybtP、ybtS、ibeB、ybtU、allB、iucD、ybtA、allR、clbD、clbM、ibeC、iroN、clbC	ACR	multidrug	54
008586486800	Male	66years	fepD、ybtE、iroE、ybtQ、ybtT、ybtP、ybtS、ibeB、ybtU、allB、iucD、ybtA、allR、clbD、clbM、ibeC、iroN、clbC	AmpC	β-lactam antibiotic	32204	Escherichia coli
008586486800	Male	66years	fepD、ybtE、iroE、ybtQ、ybtT、ybtP、ybtS、ibeB、ybtU、allB、iucD、ybtA、allR、clbD、clbM、ibeC、iroN、clbC	SHV	β-lactam antibiotic	57645	Klebsiella pneumoniae
008586486800	Male	66years	fepD、ybtE、iroE、ybtQ、ybtT、ybtP、ybtS、ibeB、ybtU、allB、iucD、ybtA、allR、clbD、clbM、ibeC、iroN、clbC	SHV	β-lactam antibiotic	32204	Escherichia coli
008586486800	Male	66years	fepD、ybtE、iroE、ybtQ、ybtT、ybtP、ybtS、ibeB、ybtU、allB、iucD、ybtA、allR、clbD、clbM、ibeC、iroN、clbC	SHV	β-lactam antibiotic	54
008586486800	Male	66years	fepD、ybtE、iroE、ybtQ、ybtT、ybtP、ybtS、ibeB、ybtU、allB、iucD、ybtA、allR、clbD、clbM、ibeC、iroN、clbC	tetD	tetracycline antibiotic	57645	Klebsiella pneumoniae
008586486800	Male	66years	fepD、ybtE、iroE、ybtQ、ybtT、ybtP、ybtS、ibeB、ybtU、allB、iucD、ybtA、allR、clbD、clbM、ibeC、iroN、clbC	tetD	tetracycline antibiotic	32204	Escherichia coli
008586486800	Male	66years	fepD、ybtE、iroE、ybtQ、ybtT、ybtP、ybtS、ibeB、ybtU、allB、iucD、ybtA、allR、clbD、clbM、ibeC、iroN、clbC	tetD	tetracycline antibiotic	54
008586449800	Female	66years		TEM	β-lactam antibiotic	77	Klebsiella pneumoniae
008586373300	Male	66years		tetM	tetracycline antibiotic	149681	Streptococcus intermedius
008586373300	Male	66years		tetM	tetracycline antibiotic	96	Enterococcus faecium
008437309000	Male	66years		TEM	β-lactam antibiotic	54	Pseudomonas aeruginosa
008760290100	Female	67years	lpxD、pgaC、csuE、adeG、adeF、lpsB、pgaD、csuD	tetW	tetracycline antibiotic	116	Enterococcus faecalis
008760290100	Female	67years	lpxD、pgaC、csuE、adeG、adeF、lpsB、pgaD、csuD	tetQ	tetracycline antibiotic	62748	Staphylococcus aureus
008760290100	Female	67years	lpxD、pgaC、csuE、adeG、adeF、lpsB、pgaD、csuD	ADE	multidrug	2628	Acinetobacter baumannii
008760290100	Female	67years	lpxD、pgaC、csuE、adeG、adeF、lpsB、pgaD、csuD	ADE	multidrug	152	Klebsiella pneumoniae
008760290100	Female	67years	lpxD、pgaC、csuE、adeG、adeF、lpsB、pgaD、csuD	ADE	multidrug	104804	Enterobacter cloacae
008760260100	Male	67years		TEM	β-lactam antibiotic	180239	Haemophilus influenzae
008437012900	Male	67years		AAC(6')	aminoglycoside antibiotic	53	Acinetobacter baumannii
008437012900	Male	67years		TEM	β-lactam antibiotic	53	Acinetobacter baumannii
008759321200	Male	68years		tetM	tetracycline antibiotic	37169	Streptococcus intermedius
008759321200	Male	68years		tetM	tetracycline antibiotic	206	Streptococcus anginosus
008759321200	Male	68years		tetM	tetracycline antibiotic	2088	Streptococcus constellatus
008759321200	Male	68years		tetM	tetracycline antibiotic	1026	Klebsiella pneumoniae
008759321200	Male	68years		tetM	tetracycline antibiotic	192	Enterococcus faecium
008759321200	Male	68years		ermB	MLS	37169	Streptococcus intermedius
008759321200	Male	68years		ermB	MLS	206	Streptococcus anginosus
008759321200	Male	68years		ermB	MLS	1026	Klebsiella pneumoniae
008759321200	Male	68years		ermB	MLS	192	Enterococcus faecium
008760223600	Male	68years	exoY、wzy	TEM	β-lactam antibiotic	18203	Serratia marcescens
008760223600	Male	68years	exoY、wzy	TEM	β-lactam antibiotic	25892	Pseudomonas aeruginosa
008760223600	Male	68years	exoY、wzy	tetW	tetracycline antibiotic	310	Enterococcus faecalis
008997417300	Male	68years	exoY、wzy	TEM	β-lactam antibiotic	72187	Pseudomonas aeruginosa
008997475300	Male	68years	exoY	TEM	β-lactam antibiotic	23588	Serratia marcescens
008997475300	Male	68years	exoY	TEM	β-lactam antibiotic	86514	Pseudomonas aeruginosa
008647055700	Male	68years		mefA	MLS	6509	Candida tropicalis
008647055700	Male	68years		mefA	MLS	5159	Enterococcus faecalis
008647055700	Male	68years		mefA	MLS	3338	Candida albicans
008647055700	Male	68years		mefA	MLS	419	Epstein-Barr virus
008647055700	Male	68years		mefA	MLS	260	Staphylococcus haemolyticus
008647055700	Male	68years		mefA	MLS	195	Nakaseomyces glabratus
008647055700	Male	68years		mefA	MLS	235	Torque teno virus
008647055700	Male	68years		mefA	MLS	760
008647055700	Male	68years		mefA	MLS	21	Proteus mirabilis
008647055700	Male	68years		mefA	MLS	1121	Staphylococcus lugdunensis
008751875100	Male	68years	ibeB	TEM	β-lactam antibiotic	23920	Escherichia coli
008751875100	Male	68years	ibeB	EMR	fluoroquinolone antibiotic	23920	Escherichia coli
008751875100	Male	68years	ibeB	floR	phenicol antibiotic	23920	Escherichia coli
008751875100	Male	68years	ibeB	tolC	β-lactam antibiotic	23920	Escherichia coli
008751875100	Male	68years	ibeB	ACR	multidrug	23920	Escherichia coli
008998862300	Male	68years	lpxD、adeG、pgaC、csuE	TEM	β-lactam antibiotic	35396	Acinetobacter baumannii
008998862300	Male	68years	lpxD、adeG、pgaC、csuE	ADE	multidrug	35396	Acinetobacter baumannii
008586462700	Male	68years	lpxD、ybtE、fepD、pgaC、ybtQ、adeG、adeF、ybtT、ybtS、ybtP、ibeB、ibeC、lpsB、pgaD、ybtU、lpxM、traJ	tolC	β-lactam antibiotic	77733	Escherichia coli
008586462700	Male	68years	lpxD、ybtE、fepD、pgaC、ybtQ、adeG、adeF、ybtT、ybtS、ybtP、ibeB、ibeC、lpsB、pgaD、ybtU、lpxM、traJ	ACR	multidrug	77733	Escherichia coli
008586462700	Male	68years	lpxD、ybtE、fepD、pgaC、ybtQ、adeG、adeF、ybtT、ybtS、ybtP、ibeB、ibeC、lpsB、pgaD、ybtU、lpxM、traJ	AmpC	β-lactam antibiotic	98241	Acinetobacter baumannii
008586462700	Male	68years	lpxD、ybtE、fepD、pgaC、ybtQ、adeG、adeF、ybtT、ybtS、ybtP、ibeB、ibeC、lpsB、pgaD、ybtU、lpxM、traJ	AmpC	β-lactam antibiotic	77733	Escherichia coli
008586462700	Male	68years	lpxD、ybtE、fepD、pgaC、ybtQ、adeG、adeF、ybtT、ybtS、ybtP、ibeB、ibeC、lpsB、pgaD、ybtU、lpxM、traJ	TEM	β-lactam antibiotic	98241	Acinetobacter baumannii
008586462700	Male	68years	lpxD、ybtE、fepD、pgaC、ybtQ、adeG、adeF、ybtT、ybtS、ybtP、ibeB、ibeC、lpsB、pgaD、ybtU、lpxM、traJ	TEM	β-lactam antibiotic	72877	Klebsiella pneumoniae
008586462700	Male	68years	lpxD、ybtE、fepD、pgaC、ybtQ、adeG、adeF、ybtT、ybtS、ybtP、ibeB、ibeC、lpsB、pgaD、ybtU、lpxM、traJ	TEM	β-lactam antibiotic	77733	Escherichia coli
008586462700	Male	68years	lpxD、ybtE、fepD、pgaC、ybtQ、adeG、adeF、ybtT、ybtS、ybtP、ibeB、ibeC、lpsB、pgaD、ybtU、lpxM、traJ	SHV	β-lactam antibiotic	98241	Acinetobacter baumannii
008586462700	Male	68years	lpxD、ybtE、fepD、pgaC、ybtQ、adeG、adeF、ybtT、ybtS、ybtP、ibeB、ibeC、lpsB、pgaD、ybtU、lpxM、traJ	SHV	β-lactam antibiotic	72877	Klebsiella pneumoniae
008586462700	Male	68years	lpxD、ybtE、fepD、pgaC、ybtQ、adeG、adeF、ybtT、ybtS、ybtP、ibeB、ibeC、lpsB、pgaD、ybtU、lpxM、traJ	SHV	β-lactam antibiotic	77733	Escherichia coli
008586462700	Male	68years	lpxD、ybtE、fepD、pgaC、ybtQ、adeG、adeF、ybtT、ybtS、ybtP、ibeB、ibeC、lpsB、pgaD、ybtU、lpxM、traJ	ADE	multidrug	98241	Acinetobacter baumannii
008586462700	Male	68years	lpxD、ybtE、fepD、pgaC、ybtQ、adeG、adeF、ybtT、ybtS、ybtP、ibeB、ibeC、lpsB、pgaD、ybtU、lpxM、traJ	ADE	multidrug	72877	Klebsiella pneumoniae
008586462700	Male	68years	lpxD、ybtE、fepD、pgaC、ybtQ、adeG、adeF、ybtT、ybtS、ybtP、ibeB、ibeC、lpsB、pgaD、ybtU、lpxM、traJ	ADE	multidrug	77733	Escherichia coli
008586540400	Male	68years	lpxD、adeG、adeF、pgaC、ybtE、fepD、ybtQ、ybtT、pgaD、lpsB、ibeC	tolC	β-lactam antibiotic	25640	Escherichia coli
008586540400	Male	68years	lpxD、adeG、adeF、pgaC、ybtE、fepD、ybtQ、ybtT、pgaD、lpsB、ibeC	ACR	multidrug	25640	Escherichia coli
008586540400	Male	68years	lpxD、adeG、adeF、pgaC、ybtE、fepD、ybtQ、ybtT、pgaD、lpsB、ibeC	AmpC	β-lactam antibiotic	32592	Acinetobacter baumannii
008586540400	Male	68years	lpxD、adeG、adeF、pgaC、ybtE、fepD、ybtQ、ybtT、pgaD、lpsB、ibeC	AmpC	β-lactam antibiotic	25640	Escherichia coli
008586540400	Male	68years	lpxD、adeG、adeF、pgaC、ybtE、fepD、ybtQ、ybtT、pgaD、lpsB、ibeC	SHV	β-lactam antibiotic	32592	Acinetobacter baumannii
008586540400	Male	68years	lpxD、adeG、adeF、pgaC、ybtE、fepD、ybtQ、ybtT、pgaD、lpsB、ibeC	SHV	β-lactam antibiotic	13903	Klebsiella pneumoniae
008586540400	Male	68years	lpxD、adeG、adeF、pgaC、ybtE、fepD、ybtQ、ybtT、pgaD、lpsB、ibeC	SHV	β-lactam antibiotic	25640	Escherichia coli
008586540400	Male	68years	lpxD、adeG、adeF、pgaC、ybtE、fepD、ybtQ、ybtT、pgaD、lpsB、ibeC	ADE	multidrug	32592	Acinetobacter baumannii
008586540400	Male	68years	lpxD、adeG、adeF、pgaC、ybtE、fepD、ybtQ、ybtT、pgaD、lpsB、ibeC	ADE	multidrug	13903	Klebsiella pneumoniae
008586540400	Male	68years	lpxD、adeG、adeF、pgaC、ybtE、fepD、ybtQ、ybtT、pgaD、lpsB、ibeC	ADE	multidrug	25640	Escherichia coli
008647008800	Male	68years	lpxD、adeG、pgaC、adeF、csuE、pgaD、lpsB、lpxM	ADE	multidrug	48780	Acinetobacter baumannii
008437100400	Male	69years	adeG、lpxD、csuE、pgaC、lpsB、pgaD	AAC(6')	aminoglycoside antibiotic	7263	Acinetobacter baumannii
008437100400	Male	69years	adeG、lpxD、csuE、pgaC、lpsB、pgaD	AAC(6')	aminoglycoside antibiotic	1243	Enterococcus faecium
008437100400	Male	69years	adeG、lpxD、csuE、pgaC、lpsB、pgaD	AAC(6')	aminoglycoside antibiotic	44770	Proteus mirabilis
008437100400	Male	69years	adeG、lpxD、csuE、pgaC、lpsB、pgaD	floR	phenicol antibiotic	7263	Acinetobacter baumannii
008437100400	Male	69years	adeG、lpxD、csuE、pgaC、lpsB、pgaD	floR	phenicol antibiotic	44770	Proteus mirabilis
008437100400	Male	69years	adeG、lpxD、csuE、pgaC、lpsB、pgaD	tetC	tetracycline antibiotic	7263	Acinetobacter baumannii
008437100400	Male	69years	adeG、lpxD、csuE、pgaC、lpsB、pgaD	tetC	tetracycline antibiotic	44770	Proteus mirabilis
008437100400	Male	69years	adeG、lpxD、csuE、pgaC、lpsB、pgaD	ereA	macrolide antibiotic	44770	Proteus mirabilis
008437100400	Male	69years	adeG、lpxD、csuE、pgaC、lpsB、pgaD	TEM	β-lactam antibiotic	7263	Acinetobacter baumannii
008437100400	Male	69years	adeG、lpxD、csuE、pgaC、lpsB、pgaD	TEM	β-lactam antibiotic	44770	Proteus mirabilis
008584382800	Male	69years	iroN	SHV	β-lactam antibiotic	116519	Klebsiella pneumoniae
008584382800	Male	69years	iroN	SHV	β-lactam antibiotic	2064	Klebsiella aerogenes
008584415500	Male	69years	iroN	SHV	β-lactam antibiotic	190847	Klebsiella pneumoniae
008584415500	Male	69years	iroN	SHV	β-lactam antibiotic	629	Klebsiella aerogenes
008584415500	Male	69years	iroN	DHA	cephalosporin	190847	Klebsiella pneumoniae
008584415500	Male	69years	iroN	DHA	cephalosporin	629	Klebsiella aerogenes
008752270200	Male	69years	ibeB	TEM	β-lactam antibiotic	77620	Escherichia coli
008752270200	Male	69years	ibeB	floR	phenicol antibiotic	77620	Escherichia coli
008752270200	Male	69years	ibeB	tolC	β-lactam antibiotic	77620	Escherichia coli
008752270200	Male	69years	ibeB	EMR	fluoroquinolone antibiotic	77620	Escherichia coli
008752270200	Male	69years	ibeB	ACR	multidrug	77620	Escherichia coli
008752270200	Male	69years	ibeB	AAC(6')	aminoglycoside antibiotic	77620	Escherichia coli
008752270200	Male	69years	ibeB	ADE	multidrug	77620	Escherichia coli
008760011200	Male	69years	lpxD、adeG、pgaC、wzy、exoY、adeF、csuE、lpsB、pgaD	tetW	tetracycline antibiotic	1218	Enterococcus faecalis
008760011200	Male	69years	lpxD、adeG、pgaC、wzy、exoY、adeF、csuE、lpsB、pgaD	TEM	β-lactam antibiotic	136	Acinetobacter baumannii
008760011200	Male	69years	lpxD、adeG、pgaC、wzy、exoY、adeF、csuE、lpsB、pgaD	TEM	β-lactam antibiotic	78934	Pseudomonas aeruginosa
008760011200	Male	69years	lpxD、adeG、pgaC、wzy、exoY、adeF、csuE、lpsB、pgaD	AAC(6')	aminoglycoside antibiotic	136	Acinetobacter baumannii
008760011200	Male	69years	lpxD、adeG、pgaC、wzy、exoY、adeF、csuE、lpsB、pgaD	AAC(6')	aminoglycoside antibiotic	1218	Enterococcus faecalis
008760011200	Male	69years	lpxD、adeG、pgaC、wzy、exoY、adeF、csuE、lpsB、pgaD	AAC(6')	aminoglycoside antibiotic	132	Stenotrophomonas maltophilia
008760011200	Male	69years	lpxD、adeG、pgaC、wzy、exoY、adeF、csuE、lpsB、pgaD	AAC(6')	aminoglycoside antibiotic	78934	Pseudomonas aeruginosa
008760011200	Male	69years	lpxD、adeG、pgaC、wzy、exoY、adeF、csuE、lpsB、pgaD	AAC(6')	aminoglycoside antibiotic	456	Enterococcus faecium
008760011200	Male	69years	lpxD、adeG、pgaC、wzy、exoY、adeF、csuE、lpsB、pgaD	ADE	multidrug	136	Acinetobacter baumannii
008760011200	Male	69years	lpxD、adeG、pgaC、wzy、exoY、adeF、csuE、lpsB、pgaD	ADE	multidrug	132	Stenotrophomonas maltophilia
008760011200	Male	69years	lpxD、adeG、pgaC、wzy、exoY、adeF、csuE、lpsB、pgaD	ADE	multidrug	78934	Pseudomonas aeruginosa
008760011200	Male	69years	lpxD、adeG、pgaC、wzy、exoY、adeF、csuE、lpsB、pgaD	AAC(3)	aminoglycoside antibiotic	136	Acinetobacter baumannii
008760011200	Male	69years	lpxD、adeG、pgaC、wzy、exoY、adeF、csuE、lpsB、pgaD	AAC(3)	aminoglycoside antibiotic	78934	Pseudomonas aeruginosa
008760118200	Male	69years	exoY、wzy、ibeB	TEM	β-lactam antibiotic	25352	Pseudomonas aeruginosa
008760118200	Male	69years	exoY、wzy、ibeB	TEM	β-lactam antibiotic	3783	Escherichia coli
008760118200	Male	69years	exoY、wzy、ibeB	AAC(6')	aminoglycoside antibiotic	241	Stenotrophomonas maltophilia
008760118200	Male	69years	exoY、wzy、ibeB	AAC(6')	aminoglycoside antibiotic	25352	Pseudomonas aeruginosa
008760118200	Male	69years	exoY、wzy、ibeB	AAC(6')	aminoglycoside antibiotic	3783	Escherichia coli
008760118200	Male	69years	exoY、wzy、ibeB	floR	phenicol antibiotic	241	Stenotrophomonas maltophilia
008760118200	Male	69years	exoY、wzy、ibeB	floR	phenicol antibiotic	25352	Pseudomonas aeruginosa
008760118200	Male	69years	exoY、wzy、ibeB	floR	phenicol antibiotic	3783	Escherichia coli
008760118200	Male	69years	exoY、wzy、ibeB	tolC	β-lactam antibiotic	3783	Escherichia coli
008760118200	Male	69years	exoY、wzy、ibeB	ADE	multidrug	241	Stenotrophomonas maltophilia
008760118200	Male	69years	exoY、wzy、ibeB	ADE	multidrug	25352	Pseudomonas aeruginosa
008760118200	Male	69years	exoY、wzy、ibeB	ADE	multidrug	3783	Escherichia coli
008760118200	Male	69years	exoY、wzy、ibeB	AAC(3)	aminoglycoside antibiotic	25352	Pseudomonas aeruginosa
008760118200	Male	69years	exoY、wzy、ibeB	AAC(3)	aminoglycoside antibiotic	3783	Escherichia coli
008760183500	Male	69years	wzy	tetW	tetracycline antibiotic	245	Enterococcus faecalis
008760283100	Male	69years	lpxD、adeG、pgaC、adeF、lpsB、pgaD	tetW	tetracycline antibiotic	552	Enterococcus faecalis
008760283100	Male	69years	lpxD、adeG、pgaC、adeF、lpsB、pgaD	TEM	β-lactam antibiotic	9699	Acinetobacter baumannii
008760283100	Male	69years	lpxD、adeG、pgaC、adeF、lpsB、pgaD	TEM	β-lactam antibiotic	844	Pseudomonas aeruginosa
008760283100	Male	69years	lpxD、adeG、pgaC、adeF、lpsB、pgaD	TEM	β-lactam antibiotic	2222	Escherichia coli
008760283100	Male	69years	lpxD、adeG、pgaC、adeF、lpsB、pgaD	ADE	multidrug	9699	Acinetobacter baumannii
008760283100	Male	69years	lpxD、adeG、pgaC、adeF、lpsB、pgaD	ADE	multidrug	844	Pseudomonas aeruginosa
008760283100	Male	69years	lpxD、adeG、pgaC、adeF、lpsB、pgaD	ADE	multidrug	2222	Escherichia coli
008759390900	Male	69years	ybtE、ybtT、ybtQ、fepD、ybtP、ybtS、ybtU、ybtA、iroE、ibeC、ibeB、iucD	TEM	β-lactam antibiotic	2368	Klebsiella pneumoniae
008759390900	Male	69years	ybtE、ybtT、ybtQ、fepD、ybtP、ybtS、ybtU、ybtA、iroE、ibeC、ibeB、iucD	TEM	β-lactam antibiotic	2387	Klebsiella aerogenes
008759390900	Male	69years	ybtE、ybtT、ybtQ、fepD、ybtP、ybtS、ybtU、ybtA、iroE、ibeC、ibeB、iucD	TEM	β-lactam antibiotic	146954	Escherichia coli
008759390900	Male	69years	ybtE、ybtT、ybtQ、fepD、ybtP、ybtS、ybtU、ybtA、iroE、ibeC、ibeB、iucD	TEM	β-lactam antibiotic	71	Morganella morganii
008759390900	Male	69years	ybtE、ybtT、ybtQ、fepD、ybtP、ybtS、ybtU、ybtA、iroE、ibeC、ibeB、iucD	tolC	β-lactam antibiotic	146954	Escherichia coli
008759390900	Male	69years	ybtE、ybtT、ybtQ、fepD、ybtP、ybtS、ybtU、ybtA、iroE、ibeC、ibeB、iucD	floR	phenicol antibiotic	2368	Klebsiella pneumoniae
008759390900	Male	69years	ybtE、ybtT、ybtQ、fepD、ybtP、ybtS、ybtU、ybtA、iroE、ibeC、ibeB、iucD	floR	phenicol antibiotic	146954	Escherichia coli
008759390900	Male	69years	ybtE、ybtT、ybtQ、fepD、ybtP、ybtS、ybtU、ybtA、iroE、ibeC、ibeB、iucD	EMR	fluoroquinolone antibiotic	2368	Klebsiella pneumoniae
008759390900	Male	69years	ybtE、ybtT、ybtQ、fepD、ybtP、ybtS、ybtU、ybtA、iroE、ibeC、ibeB、iucD	EMR	fluoroquinolone antibiotic	2387	Klebsiella aerogenes
008759390900	Male	69years	ybtE、ybtT、ybtQ、fepD、ybtP、ybtS、ybtU、ybtA、iroE、ibeC、ibeB、iucD	EMR	fluoroquinolone antibiotic	146954	Escherichia coli
008759390900	Male	69years	ybtE、ybtT、ybtQ、fepD、ybtP、ybtS、ybtU、ybtA、iroE、ibeC、ibeB、iucD	AmpC	β-lactam antibiotic	146954	Escherichia coli
008759390900	Male	69years	ybtE、ybtT、ybtQ、fepD、ybtP、ybtS、ybtU、ybtA、iroE、ibeC、ibeB、iucD	ACR	multidrug	146954	Escherichia coli
008759390900	Male	69years	ybtE、ybtT、ybtQ、fepD、ybtP、ybtS、ybtU、ybtA、iroE、ibeC、ibeB、iucD	DHA	cephalosporin	2368	Klebsiella pneumoniae
008759390900	Male	69years	ybtE、ybtT、ybtQ、fepD、ybtP、ybtS、ybtU、ybtA、iroE、ibeC、ibeB、iucD	DHA	cephalosporin	2387	Klebsiella aerogenes
008759390900	Male	69years	ybtE、ybtT、ybtQ、fepD、ybtP、ybtS、ybtU、ybtA、iroE、ibeC、ibeB、iucD	DHA	cephalosporin	146954	Escherichia coli
008759390900	Male	69years	ybtE、ybtT、ybtQ、fepD、ybtP、ybtS、ybtU、ybtA、iroE、ibeC、ibeB、iucD	DHA	cephalosporin	71	Morganella morganii
008759422900	Male	69years	ybtE、ybtQ、ybtT、ybtS、ybtP、fepD、iroE、ibeB、ibeC、iucD	floR	phenicol antibiotic	146	Klebsiella pneumoniae
008759422900	Male	69years	ybtE、ybtQ、ybtT、ybtS、ybtP、fepD、iroE、ibeB、ibeC、iucD	floR	phenicol antibiotic	32060	Escherichia coli
008759422900	Male	69years	ybtE、ybtQ、ybtT、ybtS、ybtP、fepD、iroE、ibeB、ibeC、iucD	TEM	β-lactam antibiotic	146	Klebsiella pneumoniae
008759422900	Male	69years	ybtE、ybtQ、ybtT、ybtS、ybtP、fepD、iroE、ibeB、ibeC、iucD	TEM	β-lactam antibiotic	132	Klebsiella aerogenes
008759422900	Male	69years	ybtE、ybtQ、ybtT、ybtS、ybtP、fepD、iroE、ibeB、ibeC、iucD	TEM	β-lactam antibiotic	32060	Escherichia coli
008759422900	Male	69years	ybtE、ybtQ、ybtT、ybtS、ybtP、fepD、iroE、ibeB、ibeC、iucD	tolC	β-lactam antibiotic	32060	Escherichia coli
008759422900	Male	69years	ybtE、ybtQ、ybtT、ybtS、ybtP、fepD、iroE、ibeB、ibeC、iucD	EMR	fluoroquinolone antibiotic	146	Klebsiella pneumoniae
008759422900	Male	69years	ybtE、ybtQ、ybtT、ybtS、ybtP、fepD、iroE、ibeB、ibeC、iucD	EMR	fluoroquinolone antibiotic	132	Klebsiella aerogenes
008759422900	Male	69years	ybtE、ybtQ、ybtT、ybtS、ybtP、fepD、iroE、ibeB、ibeC、iucD	EMR	fluoroquinolone antibiotic	32060	Escherichia coli
008759422900	Male	69years	ybtE、ybtQ、ybtT、ybtS、ybtP、fepD、iroE、ibeB、ibeC、iucD	AmpC	β-lactam antibiotic	32060	Escherichia coli
008759422900	Male	69years	ybtE、ybtQ、ybtT、ybtS、ybtP、fepD、iroE、ibeB、ibeC、iucD	DHA	cephalosporin	146	Klebsiella pneumoniae
008759422900	Male	69years	ybtE、ybtQ、ybtT、ybtS、ybtP、fepD、iroE、ibeB、ibeC、iucD	DHA	cephalosporin	132	Klebsiella aerogenes
008759422900	Male	69years	ybtE、ybtQ、ybtT、ybtS、ybtP、fepD、iroE、ibeB、ibeC、iucD	DHA	cephalosporin	32060	Escherichia coli
008760282600	Female	69years		ermB	MLS	186741	Streptococcus pneumoniae
008997462600	Male	69years	lpxD、adeG、pgaC、csuE、adeF、lpsB、csuD、pgaD、lpxM、lpxL、pgaB	AAC(6')	aminoglycoside antibiotic	99775	Acinetobacter baumannii
008997462600	Male	69years	lpxD、adeG、pgaC、csuE、adeF、lpsB、csuD、pgaD、lpxM、lpxL、pgaB	AAC(6')	aminoglycoside antibiotic	8141	Enterococcus faecalis
008997462600	Male	69years	lpxD、adeG、pgaC、csuE、adeF、lpsB、csuD、pgaD、lpxM、lpxL、pgaB	AAC(6')	aminoglycoside antibiotic	156	Klebsiella pneumoniae
008997462600	Male	69years	lpxD、adeG、pgaC、csuE、adeF、lpsB、csuD、pgaD、lpxM、lpxL、pgaB	AAC(6')	aminoglycoside antibiotic	180	Stenotrophomonas maltophilia
008997462600	Male	69years	lpxD、adeG、pgaC、csuE、adeF、lpsB、csuD、pgaD、lpxM、lpxL、pgaB	AAC(6')	aminoglycoside antibiotic	60	Pseudomonas aeruginosa
008997462600	Male	69years	lpxD、adeG、pgaC、csuE、adeF、lpsB、csuD、pgaD、lpxM、lpxL、pgaB	AAC(6')	aminoglycoside antibiotic	521	Staphylococcus haemolyticus
008997462600	Male	69years	lpxD、adeG、pgaC、csuE、adeF、lpsB、csuD、pgaD、lpxM、lpxL、pgaB	AAC(6')	aminoglycoside antibiotic	339	Enterococcus faecium
008997462600	Male	69years	lpxD、adeG、pgaC、csuE、adeF、lpsB、csuD、pgaD、lpxM、lpxL、pgaB	TEM	β-lactam antibiotic	99775	Acinetobacter baumannii
008997462600	Male	69years	lpxD、adeG、pgaC、csuE、adeF、lpsB、csuD、pgaD、lpxM、lpxL、pgaB	TEM	β-lactam antibiotic	156	Klebsiella pneumoniae
008997462600	Male	69years	lpxD、adeG、pgaC、csuE、adeF、lpsB、csuD、pgaD、lpxM、lpxL、pgaB	TEM	β-lactam antibiotic	60	Pseudomonas aeruginosa
008997462600	Male	69years	lpxD、adeG、pgaC、csuE、adeF、lpsB、csuD、pgaD、lpxM、lpxL、pgaB	ADE	multidrug	99775	Acinetobacter baumannii
008997462600	Male	69years	lpxD、adeG、pgaC、csuE、adeF、lpsB、csuD、pgaD、lpxM、lpxL、pgaB	ADE	multidrug	156	Klebsiella pneumoniae
008997462600	Male	69years	lpxD、adeG、pgaC、csuE、adeF、lpsB、csuD、pgaD、lpxM、lpxL、pgaB	ADE	multidrug	180	Stenotrophomonas maltophilia
008997462600	Male	69years	lpxD、adeG、pgaC、csuE、adeF、lpsB、csuD、pgaD、lpxM、lpxL、pgaB	ADE	multidrug	60	Pseudomonas aeruginosa
008997462600	Male	69years	lpxD、adeG、pgaC、csuE、adeF、lpsB、csuD、pgaD、lpxM、lpxL、pgaB	AAC(3)	aminoglycoside antibiotic	99775	Acinetobacter baumannii
008997462600	Male	69years	lpxD、adeG、pgaC、csuE、adeF、lpsB、csuD、pgaD、lpxM、lpxL、pgaB	AAC(3)	aminoglycoside antibiotic	156	Klebsiella pneumoniae
008997462600	Male	69years	lpxD、adeG、pgaC、csuE、adeF、lpsB、csuD、pgaD、lpxM、lpxL、pgaB	AAC(3)	aminoglycoside antibiotic	60	Pseudomonas aeruginosa
008997462600	Male	69years	lpxD、adeG、pgaC、csuE、adeF、lpsB、csuD、pgaD、lpxM、lpxL、pgaB	ARM	antibiotic target alteration	99775	Acinetobacter baumannii
008997462600	Male	69years	lpxD、adeG、pgaC、csuE、adeF、lpsB、csuD、pgaD、lpxM、lpxL、pgaB	ARM	antibiotic target alteration	156	Klebsiella pneumoniae
008997462600	Male	69years	lpxD、adeG、pgaC、csuE、adeF、lpsB、csuD、pgaD、lpxM、lpxL、pgaB	ARM	antibiotic target alteration	60	Pseudomonas aeruginosa
008586455800	Male	69years	ybtE、traJ	cmlA	phenicol antibiotic	43193	Klebsiella pneumoniae
008586455800	Male	69years	ybtE、traJ	KPC	β-lactam antibiotic	43193	Klebsiella pneumoniae
008586455800	Male	69years	ybtE、traJ	TEM	β-lactam antibiotic	43193	Klebsiella pneumoniae
008586455800	Male	69years	ybtE、traJ	mefA	MLS	43193	Klebsiella pneumoniae
008437165400	Female	69years		TEM	β-lactam antibiotic	151935	Pseudomonas aeruginosa
008437165400	Female	69years		TEM	β-lactam antibiotic	6897	Escherichia coli
008437165400	Female	69years		tolC	β-lactam antibiotic	6897	Escherichia coli
008436959500	Female	69years		AAC(6')	aminoglycoside antibiotic	92549	Acinetobacter baumannii
008436959500	Female	69years		AAC(6')	aminoglycoside antibiotic	288	Pseudomonas aeruginosa
008436959500	Female	69years		TEM	β-lactam antibiotic	92549	Acinetobacter baumannii
008436959500	Female	69years		TEM	β-lactam antibiotic	288	Pseudomonas aeruginosa
008436959500	Female	69years		ADE	multidrug	92549	Acinetobacter baumannii
008436959500	Female	69years		ADE	multidrug	288	Pseudomonas aeruginosa
008436959500	Female	69years		mefA	MLS	92549	Acinetobacter baumannii
008436959500	Female	69years		mefA	MLS	70732	Herpesvirus 1
008436959500	Female	69years		mefA	MLS	288	Pseudomonas aeruginosa
008436959500	Female	69years		AAC(3)	aminoglycoside antibiotic	92549	Acinetobacter baumannii
008436959500	Female	69years		AAC(3)	aminoglycoside antibiotic	288	Pseudomonas aeruginosa
008436959500	Female	69years		ARM	antibiotic target alteration	92549	Acinetobacter baumannii
008436959500	Female	69years		ARM	antibiotic target alteration	288	Pseudomonas aeruginosa
008437397600	Female	69years	lpxD、adeG、csuE、pgaC、lpsB	mefA	MLS	223256	Acinetobacter baumannii
008437397600	Female	69years	lpxD、adeG、csuE、pgaC、lpsB	mefA	MLS	145	Herpesvirus 1
008437397600	Female	69years	lpxD、adeG、csuE、pgaC、lpsB	mefA	MLS	1865	Epstein-Barr virus
008437397600	Female	69years	lpxD、adeG、csuE、pgaC、lpsB	mefA	MLS	26709	Staphylococcus haemolyticus
008437397600	Female	69years	lpxD、adeG、csuE、pgaC、lpsB	mefA	MLS	299
008437397600	Female	69years	lpxD、adeG、csuE、pgaC、lpsB	mefA	MLS	15284	Enterococcus faecium
008437397600	Female	69years	lpxD、adeG、csuE、pgaC、lpsB	mefA	MLS	234
008437397600	Female	69years	lpxD、adeG、csuE、pgaC、lpsB	mefA	MLS	21749	Influenza A virus
008437397600	Female	69years	lpxD、adeG、csuE、pgaC、lpsB	TEM	β-lactam antibiotic	223256	Acinetobacter baumannii
008437397600	Female	69years	lpxD、adeG、csuE、pgaC、lpsB	TEM	β-lactam antibiotic	299
008437397600	Female	69years	lpxD、adeG、csuE、pgaC、lpsB	AAC(6')	aminoglycoside antibiotic	223256	Acinetobacter baumannii
008437397600	Female	69years	lpxD、adeG、csuE、pgaC、lpsB	AAC(6')	aminoglycoside antibiotic	26709	Staphylococcus haemolyticus
008437397600	Female	69years	lpxD、adeG、csuE、pgaC、lpsB	AAC(6')	aminoglycoside antibiotic	299
008437397600	Female	69years	lpxD、adeG、csuE、pgaC、lpsB	AAC(6')	aminoglycoside antibiotic	15284	Enterococcus faecium
008437397600	Female	69years	lpxD、adeG、csuE、pgaC、lpsB	ADE	multidrug	223256	Acinetobacter baumannii
008437397600	Female	69years	lpxD、adeG、csuE、pgaC、lpsB	ADE	Multi-drug	299
008437397600	Female	69years	lpxD、adeG、csuE、pgaC、lpsB	ermB	MLS	223256	Acinetobacter baumannii
008437397600	Female	69years	lpxD、adeG、csuE、pgaC、lpsB	ermB	MLS	15284	Enterococcus faecium
008998832900	Male	69years	lpxD、pgaC、adeG、adeF、csuE、csuD、lpsB、pgaD、lpxM、lpxL、pgaB	AAC(6')	aminoglycoside antibiotic	144772	Acinetobacter baumannii
008998832900	Male	69years	lpxD、pgaC、adeG、adeF、csuE、csuD、lpsB、pgaD、lpxM、lpxL、pgaB	TEM	β-lactam antibiotic	144772	Acinetobacter baumannii
008998832900	Male	69years	lpxD、pgaC、adeG、adeF、csuE、csuD、lpsB、pgaD、lpxM、lpxL、pgaB	ADE	multidrug	144772	Acinetobacter baumannii
008998832900	Male	69years	lpxD、pgaC、adeG、adeF、csuE、csuD、lpsB、pgaD、lpxM、lpxL、pgaB	AAC(3)	aminoglycoside antibiotic	144772	Acinetobacter baumannii
008647043000	Female	6years		23srRNA2063A>G	macrolide antibiotic	30467	Mycoplasma pneumoniae
008586424000	Male	6years		23srRNA2063A>G	macrolide antibiotic	84218	Mycoplasma pneumoniae
008759390200	Female	6years		23srRNA2063A>G	macrolide antibiotic	90	Mycoplasma pneumoniae
008437075600	Female	6years		23srRNA2063A>G	macrolide antibiotic	32037	Mycoplasma pneumoniae
008437100300	Female	6years		23srRNA2063A>G	macrolide antibiotic	30819	Mycoplasma pneumoniae
008760173400	Male	6years		23srRNA2063A>G	macrolide antibiotic	2501	Mycoplasma pneumoniae
008752194100	Male	6years		23srRNA2063A>G	macrolide antibiotic	185245	Mycoplasma pneumoniae
008760047000	Male	6years		23srRNA2063A>G	macrolide antibiotic	44765	Mycoplasma pneumoniae
008997626000	Male	70years	ybtE、ybtQ、ybtP、ybtT、ybtS、lpxD、ybtA、pgaC、ybtU、adeG、adeF、csuE、lpsB、csuD、pgaD、iroN	floR	phenicol antibiotic	19718	Acinetobacter baumannii
008997626000	Male	70years	ybtE、ybtQ、ybtP、ybtT、ybtS、lpxD、ybtA、pgaC、ybtU、adeG、adeF、csuE、lpsB、csuD、pgaD、iroN	floR	phenicol antibiotic	97200	Klebsiella pneumoniae
008997626000	Male	70years	ybtE、ybtQ、ybtP、ybtT、ybtS、lpxD、ybtA、pgaC、ybtU、adeG、adeF、csuE、lpsB、csuD、pgaD、iroN	SHV	β-lactam antibiotic	19718	Acinetobacter baumannii
008997626000	Male	70years	ybtE、ybtQ、ybtP、ybtT、ybtS、lpxD、ybtA、pgaC、ybtU、adeG、adeF、csuE、lpsB、csuD、pgaD、iroN	SHV	β-lactam antibiotic	97200	Klebsiella pneumoniae
008997626000	Male	70years	ybtE、ybtQ、ybtP、ybtT、ybtS、lpxD、ybtA、pgaC、ybtU、adeG、adeF、csuE、lpsB、csuD、pgaD、iroN	TEM	β-lactam antibiotic	19718	Acinetobacter baumannii
008997626000	Male	70years	ybtE、ybtQ、ybtP、ybtT、ybtS、lpxD、ybtA、pgaC、ybtU、adeG、adeF、csuE、lpsB、csuD、pgaD、iroN	TEM	β-lactam antibiotic	97200	Klebsiella pneumoniae
008997626000	Male	70years	ybtE、ybtQ、ybtP、ybtT、ybtS、lpxD、ybtA、pgaC、ybtU、adeG、adeF、csuE、lpsB、csuD、pgaD、iroN	ADE	multidrug	19718	Acinetobacter baumannii
008997626000	Male	70years	ybtE、ybtQ、ybtP、ybtT、ybtS、lpxD、ybtA、pgaC、ybtU、adeG、adeF、csuE、lpsB、csuD、pgaD、iroN	ADE	multidrug	97200	Klebsiella pneumoniae
008760140800	Male	70years		AAC(6')	aminoglycoside antibiotic	576	Klebsiella pneumoniae
008760140800	Male	70years		AAC(6')	aminoglycoside antibiotic	127	Pseudomonas aeruginosa
008760140800	Male	70years		ermB	MLS	1343	Streptococcus intermedius
008760140800	Male	70years		ermB	MLS	273	Streptococcus anginosus
008760140800	Male	70years		ermB	MLS	576	Klebsiella pneumoniae
008760140800	Male	70years		tetM	tetracycline antibiotic	1343	Streptococcus intermedius
008760140800	Male	70years		tetM	tetracycline antibiotic	273	Streptococcus anginosus
008760140800	Male	70years		tetM	tetracycline antibiotic	755	Streptococcus constellatus
008760140800	Male	70years		tetM	tetracycline antibiotic	576	Klebsiella pneumoniae
008760118500	Female	70years	traJ、astA、ibeB、east1、iucD	TEM	β-lactam antibiotic	243228	Escherichia coli
008760118500	Female	70years	traJ、astA、ibeB、east1、iucD	cmlA	phenicol antibiotic	243228	Escherichia coli
008760118500	Female	70years	traJ、astA、ibeB、east1、iucD	floR	phenicol antibiotic	243228	Escherichia coli
008760118500	Female	70years	traJ、astA、ibeB、east1、iucD	tolC	β-lactam antibiotic	243228	Escherichia coli
008760118500	Female	70years	traJ、astA、ibeB、east1、iucD	EMR	fluoroquinolone antibiotic	243228	Escherichia coli
008760118500	Female	70years	traJ、astA、ibeB、east1、iucD	ACR	multidrug	243228	Escherichia coli
008760118500	Female	70years	traJ、astA、ibeB、east1、iucD	AmpC	β-lactam antibiotic	243228	Escherichia coli
008759463600	Male	70years		CAT	phenicol antibiotic	14956	Escherichia coli
008759313700	Male	70years	ybtE、chuU、fepD、aslA、senB、ibeC、kpsM、iucD	AAC(6')	aminoglycoside antibiotic	192	Enterococcus faecalis
008759313700	Male	70years	ybtE、chuU、fepD、aslA、senB、ibeC、kpsM、iucD	AAC(6')	aminoglycoside antibiotic	253	Klebsiella pneumoniae
008759313700	Male	70years	ybtE、chuU、fepD、aslA、senB、ibeC、kpsM、iucD	AAC(6')	aminoglycoside antibiotic	56220	Escherichia coli
008759313700	Male	70years	ybtE、chuU、fepD、aslA、senB、ibeC、kpsM、iucD	TEM	β-lactam antibiotic	253	Klebsiella pneumoniae
008759313700	Male	70years	ybtE、chuU、fepD、aslA、senB、ibeC、kpsM、iucD	TEM	β-lactam antibiotic	56220	Escherichia coli
008759313700	Male	70years	ybtE、chuU、fepD、aslA、senB、ibeC、kpsM、iucD	EMR	fluoroquinolone antibiotic	253	Klebsiella pneumoniae
008759313700	Male	70years	ybtE、chuU、fepD、aslA、senB、ibeC、kpsM、iucD	EMR	fluoroquinolone antibiotic	56220	Escherichia coli
008759313700	Male	70years	ybtE、chuU、fepD、aslA、senB、ibeC、kpsM、iucD	tolC	β-lactam antibiotic	56220	Escherichia coli
008759313700	Male	70years	ybtE、chuU、fepD、aslA、senB、ibeC、kpsM、iucD	ARM	antibiotic target alteration	253	Klebsiella pneumoniae
008759313700	Male	70years	ybtE、chuU、fepD、aslA、senB、ibeC、kpsM、iucD	ARM	antibiotic target alteration	56220	Escherichia coli
008759455900	Male	70years	ybtE、clbD、chuU	TEM	β-lactam antibiotic	2289	Klebsiella pneumoniae
008759455900	Male	70years	ybtE、clbD、chuU	TEM	β-lactam antibiotic	2612	Escherichia coli
008759455900	Male	70years	ybtE、clbD、chuU	AAC(6')	aminoglycoside antibiotic	6496	Enterococcus faecalis
008759455900	Male	70years	ybtE、clbD、chuU	AAC(6')	aminoglycoside antibiotic	2289	Klebsiella pneumoniae
008759455900	Male	70years	ybtE、clbD、chuU	AAC(6')	aminoglycoside antibiotic	28527	Stenotrophomonas maltophilia
008759455900	Male	70years	ybtE、clbD、chuU	AAC(6')	aminoglycoside antibiotic	2612	Escherichia coli
008759455900	Male	70years	ybtE、clbD、chuU	AAC(6')	aminoglycoside antibiotic	30450	Enterococcus faecium
008759455900	Male	70years	ybtE、clbD、chuU	ADE	multidrug	2289	Klebsiella pneumoniae
008759455900	Male	70years	ybtE、clbD、chuU	ADE	multidrug	28527	Stenotrophomonas maltophilia
008759455900	Male	70years	ybtE、clbD、chuU	ADE	multidrug	2612	Escherichia coli
008759455900	Male	70years	ybtE、clbD、chuU	ARM	antibiotic target alteration	2289	Klebsiella pneumoniae
008759455900	Male	70years	ybtE、clbD、chuU	ARM	antibiotic target alteration	2612	Escherichia coli
008586526500	Male	70years	ybtE、lpxD、pgaC、ybtT、ybtQ、ybtS、ybtP、ybtU	cmlA	phenicol antibiotic	31635	Acinetobacter baumannii
008586526500	Male	70years	ybtE、lpxD、pgaC、ybtT、ybtQ、ybtS、ybtP、ybtU	cmlA	phenicol antibiotic	30727	Klebsiella pneumoniae
008586526500	Male	70years	ybtE、lpxD、pgaC、ybtT、ybtQ、ybtS、ybtP、ybtU	cmlA	phenicol antibiotic	188	Pseudomonas aeruginosa
008586526500	Male	70years	ybtE、lpxD、pgaC、ybtT、ybtQ、ybtS、ybtP、ybtU	KPC	β-lactam antibiotic	30727	Klebsiella pneumoniae
008586526500	Male	70years	ybtE、lpxD、pgaC、ybtT、ybtQ、ybtS、ybtP、ybtU	KPC	β-lactam antibiotic	188	Pseudomonas aeruginosa
008586526500	Male	70years	ybtE、lpxD、pgaC、ybtT、ybtQ、ybtS、ybtP、ybtU	TEM	β-lactam antibiotic	31635	Acinetobacter baumannii
008586526500	Male	70years	ybtE、lpxD、pgaC、ybtT、ybtQ、ybtS、ybtP、ybtU	TEM	β-lactam antibiotic	30727	Klebsiella pneumoniae
008586526500	Male	70years	ybtE、lpxD、pgaC、ybtT、ybtQ、ybtS、ybtP、ybtU	TEM	β-lactam antibiotic	188	Pseudomonas aeruginosa
008586526500	Male	70years	ybtE、lpxD、pgaC、ybtT、ybtQ、ybtS、ybtP、ybtU	SHV	β-lactam antibiotic	31635	Acinetobacter baumannii
008586526500	Male	70years	ybtE、lpxD、pgaC、ybtT、ybtQ、ybtS、ybtP、ybtU	SHV	β-lactam antibiotic	30727	Klebsiella pneumoniae
008586360900	Female	70years	chuU、senB、kpsM、aslA、ibeB、kpsD、exoY	TEM	β-lactam antibiotic	5271	Pseudomonas aeruginosa
008586360900	Female	70years	chuU、senB、kpsM、aslA、ibeB、kpsD、exoY	TEM	β-lactam antibiotic	19821	Escherichia coli
008586360900	Female	70years	chuU、senB、kpsM、aslA、ibeB、kpsD、exoY	tolC	β-lactam antibiotic	19821	Escherichia coli
008586360900	Female	70years	chuU、senB、kpsM、aslA、ibeB、kpsD、exoY	EMR	fluoroquinolone antibiotic	19821	Escherichia coli
008586360900	Female	70years	chuU、senB、kpsM、aslA、ibeB、kpsD、exoY	ACR	multidrug	19821	Escherichia coli
008586360900	Female	70years	chuU、senB、kpsM、aslA、ibeB、kpsD、exoY	AmpC	β-lactam antibiotic	19821	Escherichia coli
008751031200	Female	70years	chuU、exoY、chuT、aslA、chuW、senB、chuY、ibeC、kpsM、ibeB、kpsD	TEM	β-lactam antibiotic	39113	Pseudomonas aeruginosa
008751031200	Female	70years	chuU、exoY、chuT、aslA、chuW、senB、chuY、ibeC、kpsM、ibeB、kpsD	TEM	β-lactam antibiotic	60105	Escherichia coli
008751031200	Female	70years	chuU、exoY、chuT、aslA、chuW、senB、chuY、ibeC、kpsM、ibeB、kpsD	tolC	β-lactam antibiotic	60105	Escherichia coli
008751031200	Female	70years	chuU、exoY、chuT、aslA、chuW、senB、chuY、ibeC、kpsM、ibeB、kpsD	EMR	fluoroquinolone antibiotic	60105	Escherichia coli
008751031200	Female	70years	chuU、exoY、chuT、aslA、chuW、senB、chuY、ibeC、kpsM、ibeB、kpsD	ACR	multidrug	60105	Escherichia coli
008759363700	Male	71years	iroN	tetD	tetracycline antibiotic	107576	Klebsiella pneumoniae
008759363700	Male	71years	iroN	AAC(6')	aminoglycoside antibiotic	107576	Klebsiella pneumoniae
008759363700	Male	71years	iroN	SHV	β-lactam antibiotic	107576	Klebsiella pneumoniae
008759363700	Male	71years	iroN	ADE	multidrug	107576	Klebsiella pneumoniae
008751071900	Male	71years	exoY、iroN、wzy	tetQ	tetracycline antibiotic	291	Staphylococcus aureus
008751071900	Male	71years	exoY、iroN、wzy	TEM	β-lactam antibiotic	30299	Klebsiella pneumoniae
008751071900	Male	71years	exoY、iroN、wzy	TEM	β-lactam antibiotic	8911	Pseudomonas aeruginosa
008751071900	Male	71years	exoY、iroN、wzy	TEM	β-lactam antibiotic	186	Morganella morganii
008751071900	Male	71years	exoY、iroN、wzy	AAC(6')	aminoglycoside antibiotic	291	Staphylococcus aureus
008751071900	Male	71years	exoY、iroN、wzy	AAC(6')	aminoglycoside antibiotic	23817	Enterococcus faecalis
008751071900	Male	71years	exoY、iroN、wzy	AAC(6')	aminoglycoside antibiotic	30299	Klebsiella pneumoniae
008751071900	Male	71years	exoY、iroN、wzy	AAC(6')	aminoglycoside antibiotic	8911	Pseudomonas aeruginosa
008751071900	Male	71years	exoY、iroN、wzy	AAC(6')	aminoglycoside antibiotic	863	Staphylococcus haemolyticus
008751071900	Male	71years	exoY、iroN、wzy	AAC(6')	aminoglycoside antibiotic	2924	Enterococcus faecium
008751071900	Male	71years	exoY、iroN、wzy	AAC(6')	aminoglycoside antibiotic	186	Morganella morganii
008751071900	Male	71years	exoY、iroN、wzy	SHV	β-lactam antibiotic	30299	Klebsiella pneumoniae
008751071900	Male	71years	exoY、iroN、wzy	DHA	cephalosporin	30299	Klebsiella pneumoniae
008751071900	Male	71years	exoY、iroN、wzy	DHA	cephalosporin	186	Morganella morganii
008586512300	Male	71years		mecA	β-lactam antibiotic	28261	Staphylococcus aureus
008586512300	Male	71years		mefA	MLS	28261	Staphylococcus aureus
008586512300	Male	71years		tetL	tetracycline antibiotic	28261	Staphylococcus aureus
008586512300	Male	71years		tetK	tetracycline antibiotic	28261	Staphylococcus aureus
008586512300	Male	71years		APH	aminoglycoside antibiotic	28261	Staphylococcus aureus
008760267900	Male	71years	lpxD、adeG、pgaC、adeF、csuE、lpsB、csuD、pgaD	ADE	multidrug	8839	Acinetobacter baumannii
008760267900	Male	71years	lpxD、adeG、pgaC、adeF、csuE、lpsB、csuD、pgaD	ADE	multidrug	177	Escherichia coli
008584408700	Male	71years		tetK	tetracycline antibiotic	914	Pseudomonas aeruginosa
008437374700	Female	71years		APH	aminoglycoside antibiotic	127	Streptococcus pneumoniae
008437374700	Female	71years		APH	aminoglycoside antibiotic	379981	Staphylococcus aureus
008437374700	Female	71years		APH	aminoglycoside antibiotic	31	Pseudomonas aeruginosa
008437264300	Female	71years		APH	aminoglycoside antibiotic	276610	Staphylococcus aureus
008437264300	Female	71years		tetQ	tetracycline antibiotic	276610	Staphylococcus aureus
008997716900	Male	72years	lpxD、adeG、pgaC、adeF、ybtQ、ybtE、csuE、pgaD、csuD、ybtT、wzy、lpsB、ybtP、ybtS、ybtA、ybtU、lpxM、iroN	KPC	β-lactam antibiotic	116326	Klebsiella pneumoniae
008997716900	Male	72years	lpxD、adeG、pgaC、adeF、ybtQ、ybtE、csuE、pgaD、csuD、ybtT、wzy、lpsB、ybtP、ybtS、ybtA、ybtU、lpxM、iroN	KPC	β-lactam antibiotic	28855	Pseudomonas aeruginosa
008997716900	Male	72years	lpxD、adeG、pgaC、adeF、ybtQ、ybtE、csuE、pgaD、csuD、ybtT、wzy、lpsB、ybtP、ybtS、ybtA、ybtU、lpxM、iroN	TEM	β-lactam antibiotic	39125	Acinetobacter baumannii
008997716900	Male	72years	lpxD、adeG、pgaC、adeF、ybtQ、ybtE、csuE、pgaD、csuD、ybtT、wzy、lpsB、ybtP、ybtS、ybtA、ybtU、lpxM、iroN	TEM	β-lactam antibiotic	116326	Klebsiella pneumoniae
008997716900	Male	72years	lpxD、adeG、pgaC、adeF、ybtQ、ybtE、csuE、pgaD、csuD、ybtT、wzy、lpsB、ybtP、ybtS、ybtA、ybtU、lpxM、iroN	TEM	β-lactam antibiotic	28855	Pseudomonas aeruginosa
008997716900	Male	72years	lpxD、adeG、pgaC、adeF、ybtQ、ybtE、csuE、pgaD、csuD、ybtT、wzy、lpsB、ybtP、ybtS、ybtA、ybtU、lpxM、iroN	SHV	β-lactam antibiotic	39125	Acinetobacter baumannii
008997716900	Male	72years	lpxD、adeG、pgaC、adeF、ybtQ、ybtE、csuE、pgaD、csuD、ybtT、wzy、lpsB、ybtP、ybtS、ybtA、ybtU、lpxM、iroN	SHV	β-lactam antibiotic	116326	Klebsiella pneumoniae
008997716900	Male	72years	lpxD、adeG、pgaC、adeF、ybtQ、ybtE、csuE、pgaD、csuD、ybtT、wzy、lpsB、ybtP、ybtS、ybtA、ybtU、lpxM、iroN	ADE	multidrug	39125	Acinetobacter baumannii
008997716900	Male	72years	lpxD、adeG、pgaC、adeF、ybtQ、ybtE、csuE、pgaD、csuD、ybtT、wzy、lpsB、ybtP、ybtS、ybtA、ybtU、lpxM、iroN	ADE	multidrug	116326	Klebsiella pneumoniae
008997716900	Male	72years	lpxD、adeG、pgaC、adeF、ybtQ、ybtE、csuE、pgaD、csuD、ybtT、wzy、lpsB、ybtP、ybtS、ybtA、ybtU、lpxM、iroN	ADE	multidrug	28855	Pseudomonas aeruginosa
008759448300	Male	72years		APH	aminoglycoside antibiotic	56439	Staphylococcus aureus
008759448300	Male	72years		APH	aminoglycoside antibiotic	92	Enterococcus faecalis
008759448300	Male	72years		APH	aminoglycoside antibiotic	333	Pseudomonas aeruginosa
008759448300	Male	72years		APH	aminoglycoside antibiotic	125	Escherichia coli
008759448300	Male	72years		APH	aminoglycoside antibiotic	60	Staphylococcus haemolyticus
008759448300	Male	72years		msrA	MLS	56439	Staphylococcus aureus
008759448300	Male	72years		msrA	MLS	60	Staphylococcus haemolyticus
008760098600	Male	72years	iroN	SHV	β-lactam antibiotic	106486	Klebsiella pneumoniae
008760098600	Male	72years	iroN	SHV	β-lactam antibiotic	136	Escherichia coli
008760130900	Male	72years	lpxD、pgaC、adeG、adeF、csuE、lpsB、pgaD、csuD	TEM	β-lactam antibiotic	931	Acinetobacter baumannii
008760130900	Male	72years	lpxD、pgaC、adeG、adeF、csuE、lpsB、pgaD、csuD	TEM	β-lactam antibiotic	1706	Klebsiella pneumoniae
008760130900	Male	72years	lpxD、pgaC、adeG、adeF、csuE、lpsB、pgaD、csuD	ADE	multidrug	931	Acinetobacter baumannii
008760130900	Male	72years	lpxD、pgaC、adeG、adeF、csuE、lpsB、pgaD、csuD	ADE	multidrug	1706	Klebsiella pneumoniae
008997677600	Male	72years		AAC(6')	aminoglycoside antibiotic	1364	Acinetobacter baumannii
008997677600	Male	72years		AAC(6')	aminoglycoside antibiotic	971	Enterococcus faecium
008752194200	Male	72years		floR	phenicol antibiotic	1998	Klebsiella pneumoniae
008752194200	Male	72years		SHV	β-lactam antibiotic	1998	Klebsiella pneumoniae
008759328200	Male	72years	ybtQ、ybtE、ybtT、ybtU、ybtP、ybtS、iroN	cmlA	phenicol antibiotic	73254	Klebsiella pneumoniae
008759328200	Male	72years	ybtQ、ybtE、ybtT、ybtU、ybtP、ybtS、iroN	TEM	β-lactam antibiotic	73254	Klebsiella pneumoniae
008759328200	Male	72years	ybtQ、ybtE、ybtT、ybtU、ybtP、ybtS、iroN	DHA	cephalosporin	73254	Klebsiella pneumoniae
008759328200	Male	72years	ybtQ、ybtE、ybtT、ybtU、ybtP、ybtS、iroN	floR	phenicol antibiotic	73254	Klebsiella pneumoniae
008759328200	Male	72years	ybtQ、ybtE、ybtT、ybtU、ybtP、ybtS、iroN	SHV	β-lactam antibiotic	73254	Klebsiella pneumoniae
008759377200	Male	72years	iroN	cmlA	phenicol antibiotic	111984	Klebsiella pneumoniae
008759377200	Male	72years	iroN	TEM	β-lactam antibiotic	111984	Klebsiella pneumoniae
008759377200	Male	72years	iroN	ereA	macrolide antibiotic	111984	Klebsiella pneumoniae
008759377200	Male	72years	iroN	floR	phenicol antibiotic	111984	Klebsiella pneumoniae
008759377200	Male	72years	iroN	SHV	β-lactam antibiotic	111984	Klebsiella pneumoniae
008759411900	Male	72years	iroN	cmlA	phenicol antibiotic	95733	Klebsiella pneumoniae
008759411900	Male	72years	iroN	TEM	β-lactam antibiotic	95733	Klebsiella pneumoniae
008759411900	Male	72years	iroN	floR	phenicol antibiotic	95733	Klebsiella pneumoniae
008759411900	Male	72years	iroN	ereA	macrolide antibiotic	95733	Klebsiella pneumoniae
008759411900	Male	72years	iroN	SHV	β-lactam antibiotic	95733	Klebsiella pneumoniae
008997606600	Male	72years	lpxD、lpxL	ADE	multidrug	99360	Acinetobacter baumannii
008997606600	Male	72years	lpxD、lpxL	ARM	antibiotic target alteration	99360	Acinetobacter baumannii
008997646400	Male	72years	pgaC、adeG、adeF、lpxL	ADE	multidrug	92496	Acinetobacter baumannii
008997646400	Male	72years	pgaC、adeG、adeF、lpxL	ARM	antibiotic target alteration	92496	Acinetobacter baumannii
008998793300	Male	72years	lpxD、pgaC、adeG、csuE	TEM	β-lactam antibiotic	1603	Acinetobacter baumannii
008998845600	Male	72years	lpxD、adeG	tetS	tetracycline antibiotic	133134	Enterococcus faecium
008998845600	Male	72years	lpxD、adeG	vanA	glycopeptide antibiotic	133134	Enterococcus faecium
008998845600	Male	72years	lpxD、adeG	ermB	MLS	870	Acinetobacter baumannii
008998845600	Male	72years	lpxD、adeG	ermB	MLS	133134	Enterococcus faecium
008998880300	Male	72years	lpxD、pic、adeG、chuU、set1B、hlyB、aslA、ibeC、kpsD、cnf1	AAC(6')	aminoglycoside antibiotic	6831	Acinetobacter baumannii
008998880300	Male	72years	lpxD、pic、adeG、chuU、set1B、hlyB、aslA、ibeC、kpsD、cnf1	AAC(6')	aminoglycoside antibiotic	9017	Escherichia coli
008998880300	Male	72years	lpxD、pic、adeG、chuU、set1B、hlyB、aslA、ibeC、kpsD、cnf1	AAC(6')	aminoglycoside antibiotic	3846	Enterococcus faecium
008998880300	Male	72years	lpxD、pic、adeG、chuU、set1B、hlyB、aslA、ibeC、kpsD、cnf1	TEM	β-lactam antibiotic	6831	Acinetobacter baumannii
008998880300	Male	72years	lpxD、pic、adeG、chuU、set1B、hlyB、aslA、ibeC、kpsD、cnf1	TEM	β-lactam antibiotic	9017	Escherichia coli
008998880300	Male	72years	lpxD、pic、adeG、chuU、set1B、hlyB、aslA、ibeC、kpsD、cnf1	EMR	fluoroquinolone antibiotic	9017	Escherichia coli
008998880300	Male	72years	lpxD、pic、adeG、chuU、set1B、hlyB、aslA、ibeC、kpsD、cnf1	tolC	β-lactam antibiotic	9017	Escherichia coli
008998880300	Male	72years	lpxD、pic、adeG、chuU、set1B、hlyB、aslA、ibeC、kpsD、cnf1	ACR	multidrug	9017	Escherichia coli
008998880300	Male	72years	lpxD、pic、adeG、chuU、set1B、hlyB、aslA、ibeC、kpsD、cnf1	vanA	glycopeptide antibiotic	3846	Enterococcus faecium
008760124100	Male	73years	clbD、allB、ybtE、chuU、fepD、ibeC、aslA、iroN、kpsD、iucD	TEM	β-lactam antibiotic	94307	Klebsiella pneumoniae
008760124100	Male	73years	clbD、allB、ybtE、chuU、fepD、ibeC、aslA、iroN、kpsD、iucD	TEM	β-lactam antibiotic	45982	Escherichia coli
008760124100	Male	73years	clbD、allB、ybtE、chuU、fepD、ibeC、aslA、iroN、kpsD、iucD	AAC(6')	aminoglycoside antibiotic	94307	Klebsiella pneumoniae
008760124100	Male	73years	clbD、allB、ybtE、chuU、fepD、ibeC、aslA、iroN、kpsD、iucD	AAC(6')	aminoglycoside antibiotic	45982	Escherichia coli
008760124100	Male	73years	clbD、allB、ybtE、chuU、fepD、ibeC、aslA、iroN、kpsD、iucD	floR	phenicol antibiotic	94307	Klebsiella pneumoniae
008760124100	Male	73years	clbD、allB、ybtE、chuU、fepD、ibeC、aslA、iroN、kpsD、iucD	floR	phenicol antibiotic	45982	Escherichia coli
008760124100	Male	73years	clbD、allB、ybtE、chuU、fepD、ibeC、aslA、iroN、kpsD、iucD	SHV	β-lactam antibiotic	94307	Klebsiella pneumoniae
008760124100	Male	73years	clbD、allB、ybtE、chuU、fepD、ibeC、aslA、iroN、kpsD、iucD	SHV	β-lactam antibiotic	45982	Escherichia coli
008760124100	Male	73years	clbD、allB、ybtE、chuU、fepD、ibeC、aslA、iroN、kpsD、iucD	tolC	β-lactam antibiotic	45982	Escherichia coli
008760124100	Male	73years	clbD、allB、ybtE、chuU、fepD、ibeC、aslA、iroN、kpsD、iucD	EMR	fluoroquinolone antibiotic	94307	Klebsiella pneumoniae
008760124100	Male	73years	clbD、allB、ybtE、chuU、fepD、ibeC、aslA、iroN、kpsD、iucD	EMR	fluoroquinolone antibiotic	45982	Escherichia coli
008760124100	Male	73years	clbD、allB、ybtE、chuU、fepD、ibeC、aslA、iroN、kpsD、iucD	ACR	multidrug	45982	Escherichia coli
008760124100	Male	73years	clbD、allB、ybtE、chuU、fepD、ibeC、aslA、iroN、kpsD、iucD	AmpC	β-lactam antibiotic	45982	Escherichia coli
008760124100	Male	73years	clbD、allB、ybtE、chuU、fepD、ibeC、aslA、iroN、kpsD、iucD	AAC(3)	aminoglycoside antibiotic	94307	Klebsiella pneumoniae
008760124100	Male	73years	clbD、allB、ybtE、chuU、fepD、ibeC、aslA、iroN、kpsD、iucD	AAC(3)	aminoglycoside antibiotic	45982	Escherichia coli
008584402400	Male	73years	senB、ibeA	ermB	MLS	985	Streptococcus intermedius
008584402400	Male	73years	senB、ibeA	ermB	MLS	906	Streptococcus anginosus
008584402400	Male	73years	senB、ibeA	ermB	MLS	691	Escherichia coli
008584402400	Male	73years	senB、ibeA	tetM	tetracycline antibiotic	985	Streptococcus intermedius
008584402400	Male	73years	senB、ibeA	tetM	tetracycline antibiotic	906	Streptococcus anginosus
008584402400	Male	73years	senB、ibeA	tetM	tetracycline antibiotic	317	Streptococcus constellatus
008584402400	Male	73years	senB、ibeA	tetM	tetracycline antibiotic	691	Escherichia coli
008584402400	Male	73years	senB、ibeA	EMR	fluoroquinolone antibiotic	691	Escherichia coli
008584402400	Male	73years	senB、ibeA	CAT	phenicol antibiotic	691	Escherichia coli
008584402400	Male	73years	senB、ibeA	CAT	phenicol antibiotic	302	Proteus mirabilis
008760267700	Male	73years	ybtE、ybtQ、ybtP、ybtT、ybtS、ybtU、ybtA、pic、set1B、iroN	TEM	β-lactam antibiotic	37108	Klebsiella pneumoniae
008760267700	Male	73years	ybtE、ybtQ、ybtP、ybtT、ybtS、ybtU、ybtA、pic、set1B、iroN	TEM	β-lactam antibiotic	393	Escherichia coli
008760267700	Male	73years	ybtE、ybtQ、ybtP、ybtT、ybtS、ybtU、ybtA、pic、set1B、iroN	SHV	β-lactam antibiotic	37108	Klebsiella pneumoniae
008760267700	Male	73years	ybtE、ybtQ、ybtP、ybtT、ybtS、ybtU、ybtA、pic、set1B、iroN	SHV	β-lactam antibiotic	393	Escherichia coli
008760267700	Male	73years	ybtE、ybtQ、ybtP、ybtT、ybtS、ybtU、ybtA、pic、set1B、iroN	CMY	cephalosporin	37108	Klebsiella pneumoniae
008760267700	Male	73years	ybtE、ybtQ、ybtP、ybtT、ybtS、ybtU、ybtA、pic、set1B、iroN	CMY	cephalosporin	393	Escherichia coli
008760267700	Male	73years	ybtE、ybtQ、ybtP、ybtT、ybtS、ybtU、ybtA、pic、set1B、iroN	floR	phenicol antibiotic	37108	Klebsiella pneumoniae
008760267700	Male	73years	ybtE、ybtQ、ybtP、ybtT、ybtS、ybtU、ybtA、pic、set1B、iroN	floR	phenicol antibiotic	393	Escherichia coli
008586462500	Female	73years		ermB	MLS	1986	Streptococcus intermedius
008586462500	Female	73years		ermB	MLS	3981	Streptococcus anginosus
008586462500	Female	73years		ermB	MLS	129	Acinetobacter baumannii
008586462500	Female	73years		mefA	MLS	1986	Streptococcus intermedius
008586462500	Female	73years		mefA	MLS	3981	Streptococcus anginosus
008586462500	Female	73years		mefA	MLS	53	Streptococcus constellatus
008586462500	Female	73years		mefA	MLS	4334
008586462500	Female	73years		mefA	MLS	129	Acinetobacter baumannii
008586462500	Female	73years		mefA	MLS	2602	Staphylococcus haemolyticus
008586462500	Female	73years		mefA	MLS	172	Erysipelothrix rhusiopathiae
008586462500	Female	73years		tetM	tetracycline antibiotic	1986	Streptococcus intermedius
008586462500	Female	73years		tetM	tetracycline antibiotic	3981	Streptococcus anginosus
008586462500	Female	73years		tetM	tetracycline antibiotic	53	Streptococcus constellatus
008586462500	Female	73years		tetM	tetracycline antibiotic	129	Acinetobacter baumannii
008586462500	Female	73years		tetM	tetracycline antibiotic	2602	Staphylococcus haemolyticus
008586462500	Female	73years		tetM	tetracycline antibiotic	172	Erysipelothrix rhusiopathiae
008437091700	Male	73years	adeG、lpxD、pgaC、csuE	TEM	β-lactam antibiotic	19424	Acinetobacter baumannii
008437091700	Male	73years	adeG、lpxD、pgaC、csuE	AAC(6')	aminoglycoside antibiotic	19424	Acinetobacter baumannii
008437091700	Male	73years	adeG、lpxD、pgaC、csuE	mefA	MLS	19424	Acinetobacter baumannii
008437091700	Male	73years	adeG、lpxD、pgaC、csuE	mefA	MLS	10547	Herpesvirus 1
008437091700	Male	73years	adeG、lpxD、pgaC、csuE	ADE	multidrug	19424	Acinetobacter baumannii
008437091700	Male	73years	adeG、lpxD、pgaC、csuE	ARM	antibiotic target alteration	19424	Acinetobacter baumannii
008752285500	Male	74years		TEM	β-lactam antibiotic	216544	Haemophilus influenzae
008751050300	Male	74years		TEM	β-lactam antibiotic	105	Haemophilus influenzae
008751014600	Female	74years		tolC	β-lactam antibiotic	3174	Escherichia coli
008751014600	Female	74years		EMR	fluoroquinolone antibiotic	3174	Escherichia coli
008751014600	Female	74years		ACR	multidrug	3174	Escherichia coli
008437120500	Male	74years		floR	phenicol antibiotic	311	Proteus mirabilis
008437120500	Male	74years		ereA	macrolide antibiotic	311	Proteus mirabilis
008437120500	Male	74years		tetC	tetracycline antibiotic	311	Proteus mirabilis
008997423100	Male	74years	ybtT、ybtS、ybtP、ybtQ、ybtE、ybtU、ybtA、iroN	KPC	β-lactam antibiotic	118513	Klebsiella pneumoniae
008997423100	Male	74years	ybtT、ybtS、ybtP、ybtQ、ybtE、ybtU、ybtA、iroN	KPC	β-lactam antibiotic	268	Pseudomonas aeruginosa
008997423100	Male	74years	ybtT、ybtS、ybtP、ybtQ、ybtE、ybtU、ybtA、iroN	TEM	β-lactam antibiotic	118513	Klebsiella pneumoniae
008997423100	Male	74years	ybtT、ybtS、ybtP、ybtQ、ybtE、ybtU、ybtA、iroN	TEM	β-lactam antibiotic	268	Pseudomonas aeruginosa
008997423100	Male	74years	ybtT、ybtS、ybtP、ybtQ、ybtE、ybtU、ybtA、iroN	SHV	β-lactam antibiotic	118513	Klebsiella pneumoniae
008997423100	Male	74years	ybtT、ybtS、ybtP、ybtQ、ybtE、ybtU、ybtA、iroN	APH	aminoglycoside antibiotic	28519	Staphylococcus aureus
008997423100	Male	74years	ybtT、ybtS、ybtP、ybtQ、ybtE、ybtU、ybtA、iroN	APH	aminoglycoside antibiotic	118513	Klebsiella pneumoniae
008997423100	Male	74years	ybtT、ybtS、ybtP、ybtQ、ybtE、ybtU、ybtA、iroN	APH	aminoglycoside antibiotic	268	Pseudomonas aeruginosa
008751856200	Male	74years	set1B、pic	APH	aminoglycoside antibiotic	68232	Staphylococcus aureus
008751856200	Male	74years	set1B、pic	APH	aminoglycoside antibiotic	83	Escherichia coli
008998795600	Male	75years	lpxD、adeG、pgaC、adeF、csuD、csuE、lpsB、pgaD、lpxM、lpxL、pgaB	TEM	β-lactam antibiotic	7531	Acinetobacter baumannii
008998795600	Male	75years	lpxD、adeG、pgaC、adeF、csuD、csuE、lpsB、pgaD、lpxM、lpxL、pgaB	TEM	β-lactam antibiotic	1138	Klebsiella pneumoniae
008998795600	Male	75years	lpxD、adeG、pgaC、adeF、csuD、csuE、lpsB、pgaD、lpxM、lpxL、pgaB	ADE	multidrug	7531	Acinetobacter baumannii
008998795600	Male	75years	lpxD、adeG、pgaC、adeF、csuD、csuE、lpsB、pgaD、lpxM、lpxL、pgaB	ADE	multidrug	1138	Klebsiella pneumoniae
008998795600	Male	75years	lpxD、adeG、pgaC、adeF、csuD、csuE、lpsB、pgaD、lpxM、lpxL、pgaB	ADE	multidrug	3002	Stenotrophomonas maltophilia
008998795600	Male	75years	lpxD、adeG、pgaC、adeF、csuD、csuE、lpsB、pgaD、lpxM、lpxL、pgaB	ARM	antibiotic target alteration	7531	Acinetobacter baumannii
008998795600	Male	75years	lpxD、adeG、pgaC、adeF、csuD、csuE、lpsB、pgaD、lpxM、lpxL、pgaB	ARM	antibiotic target alteration	1138	Klebsiella pneumoniae
008998795600	Male	75years	lpxD、adeG、pgaC、adeF、csuD、csuE、lpsB、pgaD、lpxM、lpxL、pgaB	DHA	cephalosporin	1138	Klebsiella pneumoniae
008751895100	Male	75years	lpxD、adeG、pgaC、adeF、csuE、csuD、lpsB、pgaD、lpxM、lpxL、pgaB	TEM	β-lactam antibiotic	110564	Acinetobacter baumannii
008751895100	Male	75years	lpxD、adeG、pgaC、adeF、csuE、csuD、lpsB、pgaD、lpxM、lpxL、pgaB	TEM	β-lactam antibiotic	9433	Klebsiella pneumoniae
008751895100	Male	75years	lpxD、adeG、pgaC、adeF、csuE、csuD、lpsB、pgaD、lpxM、lpxL、pgaB	ADE	multidrug	110564	Acinetobacter baumannii
008751895100	Male	75years	lpxD、adeG、pgaC、adeF、csuE、csuD、lpsB、pgaD、lpxM、lpxL、pgaB	ADE	multidrug	9433	Klebsiella pneumoniae
008751895100	Male	75years	lpxD、adeG、pgaC、adeF、csuE、csuD、lpsB、pgaD、lpxM、lpxL、pgaB	ADE	multidrug	35514	Stenotrophomonas maltophilia
008751895100	Male	75years	lpxD、adeG、pgaC、adeF、csuE、csuD、lpsB、pgaD、lpxM、lpxL、pgaB	mecA	β-lactam antibiotic	28273	Staphylococcus aureus
008751895100	Male	75years	lpxD、adeG、pgaC、adeF、csuE、csuD、lpsB、pgaD、lpxM、lpxL、pgaB	DHA	cephalosporin	9433	Klebsiella pneumoniae
008751895100	Male	75years	lpxD、adeG、pgaC、adeF、csuE、csuD、lpsB、pgaD、lpxM、lpxL、pgaB	ARM	antibiotic target alteration	110564	Acinetobacter baumannii
008751895100	Male	75years	lpxD、adeG、pgaC、adeF、csuE、csuD、lpsB、pgaD、lpxM、lpxL、pgaB	ARM	antibiotic target alteration	9433	Klebsiella pneumoniae
008997753200	Male	75years	lpxD、pgaC、adeG、adeF、csuE、lpsB、csuD、pgaD、lpxM	AAC(6')	aminoglycoside antibiotic	110926	Acinetobacter baumannii
008997753200	Male	75years	lpxD、pgaC、adeG、adeF、csuE、lpsB、csuD、pgaD、lpxM	AAC(6')	aminoglycoside antibiotic	105	Serratia marcescens
008997753200	Male	75years	lpxD、pgaC、adeG、adeF、csuE、lpsB、csuD、pgaD、lpxM	AAC(6')	aminoglycoside antibiotic	1276	Klebsiella pneumoniae
008997753200	Male	75years	lpxD、pgaC、adeG、adeF、csuE、lpsB、csuD、pgaD、lpxM	AAC(6')	aminoglycoside antibiotic	25224	Stenotrophomonas maltophilia
008997753200	Male	75years	lpxD、pgaC、adeG、adeF、csuE、lpsB、csuD、pgaD、lpxM	TEM	β-lactam antibiotic	110926	Acinetobacter baumannii
008997753200	Male	75years	lpxD、pgaC、adeG、adeF、csuE、lpsB、csuD、pgaD、lpxM	TEM	β-lactam antibiotic	105	Serratia marcescens
008997753200	Male	75years	lpxD、pgaC、adeG、adeF、csuE、lpsB、csuD、pgaD、lpxM	TEM	β-lactam antibiotic	1276	Klebsiella pneumoniae
008997753200	Male	75years	lpxD、pgaC、adeG、adeF、csuE、lpsB、csuD、pgaD、lpxM	ADE	multidrug	110926	Acinetobacter baumannii
008997753200	Male	75years	lpxD、pgaC、adeG、adeF、csuE、lpsB、csuD、pgaD、lpxM	ADE	multidrug	105	Serratia marcescens
008997753200	Male	75years	lpxD、pgaC、adeG、adeF、csuE、lpsB、csuD、pgaD、lpxM	ADE	multidrug	1276	Klebsiella pneumoniae
008997753200	Male	75years	lpxD、pgaC、adeG、adeF、csuE、lpsB、csuD、pgaD、lpxM	ADE	multidrug	25224	Stenotrophomonas maltophilia
008997753200	Male	75years	lpxD、pgaC、adeG、adeF、csuE、lpsB、csuD、pgaD、lpxM	AAC(3)	aminoglycoside antibiotic	110926	Acinetobacter baumannii
008997753200	Male	75years	lpxD、pgaC、adeG、adeF、csuE、lpsB、csuD、pgaD、lpxM	AAC(3)	aminoglycoside antibiotic	105	Serratia marcescens
008997753200	Male	75years	lpxD、pgaC、adeG、adeF、csuE、lpsB、csuD、pgaD、lpxM	AAC(3)	aminoglycoside antibiotic	1276	Klebsiella pneumoniae
008760040800	Male	75years		TEM	β-lactam antibiotic	93	Klebsiella pneumoniae
008760040800	Male	75years		ADE	multidrug	93	Klebsiella pneumoniae
008586462600	Male	75years	fepD、ibeC、ibeB、lpxD、adeG、pgaC、adeF、csuE、lpsB、pgaD、csuD、iroN	floR	phenicol antibiotic	34031	Acinetobacter baumannii
008586462600	Male	75years	fepD、ibeC、ibeB、lpxD、adeG、pgaC、adeF、csuE、lpsB、pgaD、csuD、iroN	floR	phenicol antibiotic	43864	Klebsiella pneumoniae
008586462600	Male	75years	fepD、ibeC、ibeB、lpxD、adeG、pgaC、adeF、csuE、lpsB、pgaD、csuD、iroN	floR	phenicol antibiotic	79891	Escherichia coli
008586462600	Male	75years	fepD、ibeC、ibeB、lpxD、adeG、pgaC、adeF、csuE、lpsB、pgaD、csuD、iroN	TEM	β-lactam antibiotic	34031	Acinetobacter baumannii
008586462600	Male	75years	fepD、ibeC、ibeB、lpxD、adeG、pgaC、adeF、csuE、lpsB、pgaD、csuD、iroN	TEM	β-lactam antibiotic	43864	Klebsiella pneumoniae
008586462600	Male	75years	fepD、ibeC、ibeB、lpxD、adeG、pgaC、adeF、csuE、lpsB、pgaD、csuD、iroN	TEM	β-lactam antibiotic	79891	Escherichia coli
008586462600	Male	75years	fepD、ibeC、ibeB、lpxD、adeG、pgaC、adeF、csuE、lpsB、pgaD、csuD、iroN	TEM	β-lactam antibiotic	5	Aeromonas hydrophila
008586462600	Male	75years	fepD、ibeC、ibeB、lpxD、adeG、pgaC、adeF、csuE、lpsB、pgaD、csuD、iroN	EMR	fluoroquinolone antibiotic	43864	Klebsiella pneumoniae
008586462600	Male	75years	fepD、ibeC、ibeB、lpxD、adeG、pgaC、adeF、csuE、lpsB、pgaD、csuD、iroN	EMR	fluoroquinolone antibiotic	79891	Escherichia coli
008586462600	Male	75years	fepD、ibeC、ibeB、lpxD、adeG、pgaC、adeF、csuE、lpsB、pgaD、csuD、iroN	tolC	β-lactam antibiotic	79891	Escherichia coli
008586462600	Male	75years	fepD、ibeC、ibeB、lpxD、adeG、pgaC、adeF、csuE、lpsB、pgaD、csuD、iroN	ACR	multidrug	79891	Escherichia coli
008586462600	Male	75years	fepD、ibeC、ibeB、lpxD、adeG、pgaC、adeF、csuE、lpsB、pgaD、csuD、iroN	AmpC	β-lactam antibiotic	34031	Acinetobacter baumannii
008586462600	Male	75years	fepD、ibeC、ibeB、lpxD、adeG、pgaC、adeF、csuE、lpsB、pgaD、csuD、iroN	AmpC	β-lactam antibiotic	79891	Escherichia coli
008586462600	Male	75years	fepD、ibeC、ibeB、lpxD、adeG、pgaC、adeF、csuE、lpsB、pgaD、csuD、iroN	SHV	β-lactam antibiotic	34031	Acinetobacter baumannii
008586462600	Male	75years	fepD、ibeC、ibeB、lpxD、adeG、pgaC、adeF、csuE、lpsB、pgaD、csuD、iroN	SHV	β-lactam antibiotic	43864	Klebsiella pneumoniae
008586462600	Male	75years	fepD、ibeC、ibeB、lpxD、adeG、pgaC、adeF、csuE、lpsB、pgaD、csuD、iroN	SHV	β-lactam antibiotic	79891	Escherichia coli
008586462600	Male	75years	fepD、ibeC、ibeB、lpxD、adeG、pgaC、adeF、csuE、lpsB、pgaD、csuD、iroN	SHV	β-lactam antibiotic	5	Aeromonas hydrophila
008586462600	Male	75years	fepD、ibeC、ibeB、lpxD、adeG、pgaC、adeF、csuE、lpsB、pgaD、csuD、iroN	mecA	β-lactam antibiotic	1137	Staphylococcus aureus
008760260200	Male	75years	ybtQ、ybtE、lpxD、pgaC、ybtT、adeG、adeF、csuE、ybtU、lpsB、csuD、pgaD、ybtS、iroN、lpxM	SHV	β-lactam antibiotic	35967	Acinetobacter baumannii
008760260200	Male	75years	ybtQ、ybtE、lpxD、pgaC、ybtT、adeG、adeF、csuE、ybtU、lpsB、csuD、pgaD、ybtS、iroN、lpxM	SHV	β-lactam antibiotic	112101	Klebsiella pneumoniae
008760260200	Male	75years	ybtQ、ybtE、lpxD、pgaC、ybtT、adeG、adeF、csuE、ybtU、lpsB、csuD、pgaD、ybtS、iroN、lpxM	TEM	β-lactam antibiotic	35967	Acinetobacter baumannii
008760260200	Male	75years	ybtQ、ybtE、lpxD、pgaC、ybtT、adeG、adeF、csuE、ybtU、lpsB、csuD、pgaD、ybtS、iroN、lpxM	TEM	β-lactam antibiotic	112101	Klebsiella pneumoniae
008760260200	Male	75years	ybtQ、ybtE、lpxD、pgaC、ybtT、adeG、adeF、csuE、ybtU、lpsB、csuD、pgaD、ybtS、iroN、lpxM	ADE	multidrug	35967	Acinetobacter baumannii
008760260200	Male	75years	ybtQ、ybtE、lpxD、pgaC、ybtT、adeG、adeF、csuE、ybtU、lpsB、csuD、pgaD、ybtS、iroN、lpxM	ADE	multidrug	112101	Klebsiella pneumoniae
008437084700	Male	75years	adeG、lpxD、lpsB、pgaC、csuD、lpxM	AAC(6')	aminoglycoside antibiotic	14275	Acinetobacter baumannii
008437084700	Male	75years	adeG、lpxD、lpsB、pgaC、csuD、lpxM	AAC(6')	aminoglycoside antibiotic	292	Pseudomonas aeruginosa
008437084700	Male	75years	adeG、lpxD、lpsB、pgaC、csuD、lpxM	AAC(6')	aminoglycoside antibiotic	6041	Enterococcus faecium
008437084700	Male	75years	adeG、lpxD、lpsB、pgaC、csuD、lpxM	TEM	β-lactam antibiotic	14275	Acinetobacter baumannii
008437084700	Male	75years	adeG、lpxD、lpsB、pgaC、csuD、lpxM	TEM	β-lactam antibiotic	292	Pseudomonas aeruginosa
008437084700	Male	75years	adeG、lpxD、lpsB、pgaC、csuD、lpxM	ARM	antibiotic target alteration	14275	Acinetobacter baumannii
008437084700	Male	75years	adeG、lpxD、lpsB、pgaC、csuD、lpxM	ARM	antibiotic target alteration	292	Pseudomonas aeruginosa
008437084700	Male	75years	adeG、lpxD、lpsB、pgaC、csuD、lpxM	tetS	tetracycline antibiotic	6041	Enterococcus faecium
008437084700	Male	75years	adeG、lpxD、lpsB、pgaC、csuD、lpxM	ADE	multidrug	14275	Acinetobacter baumannii
008437084700	Male	75years	adeG、lpxD、lpsB、pgaC、csuD、lpxM	ADE	multidrug	292	Pseudomonas aeruginosa
008437084700	Male	75years	adeG、lpxD、lpsB、pgaC、csuD、lpxM	vanA	glycopeptide antibiotic	6041	Enterococcus faecium
008437084700	Male	75years	adeG、lpxD、lpsB、pgaC、csuD、lpxM	ermB	MLS	14275	Acinetobacter baumannii
008437084700	Male	75years	adeG、lpxD、lpsB、pgaC、csuD、lpxM	ermB	MLS	6041	Enterococcus faecium
008997753400	Male	75years	iroN	SHV	β-lactam antibiotic	144998	Klebsiella pneumoniae
008998880400	Female	75years	adeG、lpxD、pgaC、allS、lpxM	msrA	MLS	49639	Staphylococcus aureus
008998880400	Female	75years	adeG、lpxD、pgaC、allS、lpxM	APH	aminoglycoside antibiotic	49639	Staphylococcus aureus
008998880400	Female	75years	adeG、lpxD、pgaC、allS、lpxM	APH	aminoglycoside antibiotic	706	Acinetobacter baumannii
008998880400	Female	75years	adeG、lpxD、pgaC、allS、lpxM	APH	aminoglycoside antibiotic	2719	Klebsiella pneumoniae
008998880400	Female	75years	adeG、lpxD、pgaC、allS、lpxM	ermB	MLS	5143	Streptococcus intermedius
008998880400	Female	75years	adeG、lpxD、pgaC、allS、lpxM	ermB	MLS	49639	Staphylococcus aureus
008998880400	Female	75years	adeG、lpxD、pgaC、allS、lpxM	ermB	MLS	706	Acinetobacter baumannii
008998880400	Female	75years	adeG、lpxD、pgaC、allS、lpxM	ermB	MLS	2719	Klebsiella pneumoniae
008998880400	Female	75years	adeG、lpxD、pgaC、allS、lpxM	tetM	tetracycline antibiotic	5143	Streptococcus intermedius
008998880400	Female	75years	adeG、lpxD、pgaC、allS、lpxM	tetM	tetracycline antibiotic	49639	Staphylococcus aureus
008998880400	Female	75years	adeG、lpxD、pgaC、allS、lpxM	tetM	tetracycline antibiotic	706	Acinetobacter baumannii
008998880400	Female	75years	adeG、lpxD、pgaC、allS、lpxM	tetM	tetracycline antibiotic	2719	Klebsiella pneumoniae
008998880400	Female	75years	adeG、lpxD、pgaC、allS、lpxM	tetQ	tetracycline antibiotic	49639	Staphylococcus aureus
008751086500	Male	75years		tetQ	tetracycline antibiotic	100	Staphylococcus aureus
008751887300	Male	76years	exoY、wzy	mecA	β-lactam antibiotic	7558	Staphylococcus aureus
008751887300	Male	76years	exoY、wzy	AAC(2')	aminoglycoside antibiotic	102062	Pseudomonas aeruginosa
008752269900	Male	76years		AAC(6')	aminoglycoside antibiotic	17514	Staphylococcus aureus
008752269900	Male	76years		AAC(6')	aminoglycoside antibiotic	8417	Enterococcus faecalis
008752269900	Male	76years		AAC(6')	aminoglycoside antibiotic	8883	Klebsiella pneumoniae
008752269900	Male	76years		AAC(6')	aminoglycoside antibiotic	4782	Enterococcus faecium
008752269900	Male	76years		TEM	β-lactam antibiotic	8883	Klebsiella pneumoniae
008752269900	Male	76years		SHV	β-lactam antibiotic	8883	Klebsiella pneumoniae
008752269900	Male	76years		mecA	β-lactam antibiotic	17514	Staphylococcus aureus
008752269900	Male	76years		ADE	multidrug	8883	Klebsiella pneumoniae
008751072100	Male	76years	exoY、wzy、iroN	TEM	β-lactam antibiotic	20824	Klebsiella pneumoniae
008751072100	Male	76years	exoY、wzy、iroN	TEM	β-lactam antibiotic	5948	Pseudomonas aeruginosa
008751072100	Male	76years	exoY、wzy、iroN	AAC(6')	aminoglycoside antibiotic	1546	Enterococcus faecalis
008751072100	Male	76years	exoY、wzy、iroN	AAC(6')	aminoglycoside antibiotic	20824	Klebsiella pneumoniae
008751072100	Male	76years	exoY、wzy、iroN	AAC(6')	aminoglycoside antibiotic	674	Stenotrophomonas maltophilia
008751072100	Male	76years	exoY、wzy、iroN	AAC(6')	aminoglycoside antibiotic	5948	Pseudomonas aeruginosa
008751072100	Male	76years	exoY、wzy、iroN	AAC(6')	aminoglycoside antibiotic	11695	Enterococcus faecium
008751072100	Male	76years	exoY、wzy、iroN	SHV	β-lactam antibiotic	20824	Klebsiella pneumoniae
008759313500	Male	76years	wzy、exoY、iroN	TEM	β-lactam antibiotic	39480	Klebsiella pneumoniae
008759313500	Male	76years	wzy、exoY、iroN	TEM	β-lactam antibiotic	15202	Pseudomonas aeruginosa
008759313500	Male	76years	wzy、exoY、iroN	AAC(6')	aminoglycoside antibiotic	39480	Klebsiella pneumoniae
008759313500	Male	76years	wzy、exoY、iroN	AAC(6')	aminoglycoside antibiotic	232	Stenotrophomonas maltophilia
008759313500	Male	76years	wzy、exoY、iroN	AAC(6')	aminoglycoside antibiotic	15202	Pseudomonas aeruginosa
008759313500	Male	76years	wzy、exoY、iroN	AAC(6')	aminoglycoside antibiotic	17082	Enterococcus faecium
008759313500	Male	76years	wzy、exoY、iroN	SHV	β-lactam antibiotic	39480	Klebsiella pneumoniae
008586404600	Male	76years	iroN	mefA	MLS	78627	Klebsiella pneumoniae
008586404600	Male	76years	iroN	mefA	MLS	328	Candida albicans
008586404600	Male	76years	iroN	mefA	MLS	178	Pseudomonas aeruginosa
008586404600	Male	76years	iroN	mefA	MLS	2679
008586404600	Male	76years	iroN	tetM	tetracycline antibiotic	78627	Klebsiella pneumoniae
008586404600	Male	76years	iroN	SHV	β-lactam antibiotic	78627	Klebsiella pneumoniae
008437381100	Male	76years		tetW	tetracycline antibiotic	298	Enterococcus faecalis
008437381100	Male	76years		tetO	tetracycline antibiotic	298	Enterococcus faecalis
008437381100	Male	76years		tetO	tetracycline antibiotic	13003	Streptococcus agalactiae
008437381100	Male	76years		tetQ	tetracycline antibiotic	109565	Staphylococcus aureus
008437381100	Male	76years		tolC	β-lactam antibiotic	18858	Escherichia coli
008437381100	Male	76years		APH	aminoglycoside antibiotic	109565	Staphylococcus aureus
008437381100	Male	76years		APH	aminoglycoside antibiotic	43053	Haemophilus influenzae
008437381100	Male	76years		APH	aminoglycoside antibiotic	298	Enterococcus faecalis
008437381100	Male	76years		APH	aminoglycoside antibiotic	3102	Pseudomonas aeruginosa
008437381100	Male	76years		APH	aminoglycoside antibiotic	18858	Escherichia coli
008437381100	Male	76years		APH	aminoglycoside antibiotic	13003	Streptococcus agalactiae
008437381100	Male	76years		APH	aminoglycoside antibiotic	104	Morganella morganii
008437381100	Male	76years		TEM	β-lactam antibiotic	43053	Haemophilus influenzae
008437381100	Male	76years		TEM	β-lactam antibiotic	3102	Pseudomonas aeruginosa
008437381100	Male	76years		TEM	β-lactam antibiotic	18858	Escherichia coli
008437381100	Male	76years		TEM	β-lactam antibiotic	104	Morganella morganii
008437381100	Male	76years		EMR	fluoroquinolone antibiotic	18858	Escherichia coli
008437264400	Male	76years		ADE	multidrug	16724	Acinetobacter baumannii
008437264400	Male	76years		ADE	multidrug	75953	Pseudomonas aeruginosa
008437320300	Male	76years		TEM	β-lactam antibiotic	9	Klebsiella pneumoniae
008437320300	Male	76years		TEM	β-lactam antibiotic	96216	Pseudomonas aeruginosa
008437320300	Male	76years		TEM	β-lactam antibiotic	22972	Escherichia coli
008437320300	Male	76years		TEM	β-lactam antibiotic	24399	Proteus mirabilis
008437320300	Male	76years		TEM	β-lactam antibiotic	26322	Morganella morganii
008437320300	Male	76years		tolC	β-lactam antibiotic	22972	Escherichia coli
008997458600	Male	76years	ybtQ、ybtE、ybtT、ybtP、ybtS、ybtU、ybtA、iroN	SHV	β-lactam antibiotic	170010	Klebsiella pneumoniae
008997658200	Male	76years	adeG、lpxD、pgaC、lpsB、csuD、ybtE	TEM	β-lactam antibiotic	77784	Acinetobacter baumannii
008997658200	Male	76years	adeG、lpxD、pgaC、lpsB、csuD、ybtE	TEM	β-lactam antibiotic	12804	Klebsiella pneumoniae
008997658200	Male	76years	adeG、lpxD、pgaC、lpsB、csuD、ybtE	ADE	multidrug	77784	Acinetobacter baumannii
008997658200	Male	76years	adeG、lpxD、pgaC、lpsB、csuD、ybtE	ADE	multidrug	12804	Klebsiella pneumoniae
008997658200	Male	76years	adeG、lpxD、pgaC、lpsB、csuD、ybtE	ARM	antibiotic target alteration	77784	Acinetobacter baumannii
008997658200	Male	76years	adeG、lpxD、pgaC、lpsB、csuD、ybtE	ARM	antibiotic target alteration	12804	Klebsiella pneumoniae
008998802300	Female	76years	lpxD、adeG、pgaC、adeF、csuD、csuE、lpsB	ermB	MLS	1992	Acinetobacter baumannii
008998802300	Female	76years	lpxD、adeG、pgaC、adeF、csuD、csuE、lpsB	ermB	MLS	93661	Enterococcus faecium
008998802300	Female	76years	lpxD、adeG、pgaC、adeF、csuD、csuE、lpsB	vanA	glycopeptide antibiotic	93661	Enterococcus faecium
008437053000	Male	77years		vanA	glycopeptide antibiotic	171	Enterococcus faecium
008997432100	Male	77years	lpxD、pgaC、exoY、adeG、adeF、csuE、pgaD、lpsB、csuD	tetS	tetracycline antibiotic	3816	Staphylococcus aureus
008997432100	Male	77years	lpxD、pgaC、exoY、adeG、adeF、csuE、pgaD、lpsB、csuD	tetC	tetracycline antibiotic	4578	Acinetobacter baumannii
008997432100	Male	77years	lpxD、pgaC、exoY、adeG、adeF、csuE、pgaD、lpsB、csuD	tetC	tetracycline antibiotic	4950	Klebsiella pneumoniae
008997432100	Male	77years	lpxD、pgaC、exoY、adeG、adeF、csuE、pgaD、lpsB、csuD	tetC	tetracycline antibiotic	51309	Pseudomonas aeruginosa
008997432100	Male	77years	lpxD、pgaC、exoY、adeG、adeF、csuE、pgaD、lpsB、csuD	tetC	tetracycline antibiotic	659	Proteus mirabilis
008437432200	Male	77years	adeG、lpxD、adeF、csuE、pgaC、csuD、lpsB、pgaD、lpxM、lpxL	AAC(6')	aminoglycoside antibiotic	59126	Acinetobacter baumannii
008437432200	Male	77years	adeG、lpxD、adeF、csuE、pgaC、csuD、lpsB、pgaD、lpxM、lpxL	AAC(6')	aminoglycoside antibiotic	470	Enterococcus faecalis
008437432200	Male	77years	adeG、lpxD、adeF、csuE、pgaC、csuD、lpsB、pgaD、lpxM、lpxL	TEM	β-lactam antibiotic	59126	Acinetobacter baumannii
008437432200	Male	77years	adeG、lpxD、adeF、csuE、pgaC、csuD、lpsB、pgaD、lpxM、lpxL	ADE	multidrug	59126	Acinetobacter baumannii
008437432200	Male	77years	adeG、lpxD、adeF、csuE、pgaC、csuD、lpsB、pgaD、lpxM、lpxL	ARM	antibiotic target alteration	59126	Acinetobacter baumannii
008437114000	Female	77years		mefA	MLS	9991	Herpesvirus 1
008437114000	Female	77years		mefA	MLS	1209	Candida albicans
008437114000	Female	77years		mefA	MLS	6442	Epstein-Barr virus
008437114000	Female	77years		mefA	MLS	5812	Enterococcus faecium
008437114000	Female	77years		mefA	MLS	215335
008437114000	Female	77years		vanA	glycopeptide antibiotic	5812	Enterococcus faecium
008437114000	Female	77years		tetS	tetracycline antibiotic	5812	Enterococcus faecium
008584403000	Male	77years	traJ、allB、fepD、ibeB	DHA	cephalosporin	232	Klebsiella pneumoniae
008584403000	Male	77years	traJ、allB、fepD、ibeB	DHA	cephalosporin	2748	Escherichia coli
008584403000	Male	77years	traJ、allB、fepD、ibeB	floR	phenicol antibiotic	232	Klebsiella pneumoniae
008584403000	Male	77years	traJ、allB、fepD、ibeB	floR	phenicol antibiotic	2748	Escherichia coli
008584403000	Male	77years	traJ、allB、fepD、ibeB	ACR	multidrug	2748	Escherichia coli
008584403000	Male	77years	traJ、allB、fepD、ibeB	AmpC	β-lactam antibiotic	2748	Escherichia coli
008997450500	Male	77years	astA、east1、pgaC	AmpC	β-lactam antibiotic	91	Acinetobacter baumannii
008997450500	Male	77years	astA、east1、pgaC	AmpC	β-lactam antibiotic	1884	Escherichia coli
008997450500	Male	77years	astA、east1、pgaC	CAT	phenicol antibiotic	91	Acinetobacter baumannii
008997450500	Male	77years	astA、east1、pgaC	CAT	phenicol antibiotic	752	Pseudomonas aeruginosa
008997450500	Male	77years	astA、east1、pgaC	CAT	phenicol antibiotic	1884	Escherichia coli
008997483500	Male	77years		vanA	glycopeptide antibiotic	2854	Enterococcus faecium
008997483500	Male	77years		tetS	tetracycline antibiotic	2854	Enterococcus faecium
008437401900	Female	77years		cmlA	phenicol antibiotic	39910	Acinetobacter baumannii
008437401900	Female	77years		cmlA	phenicol antibiotic	520	Klebsiella pneumoniae
008437401900	Female	77years		ADE	multidrug	39910	Acinetobacter baumannii
008437401900	Female	77years		ADE	multidrug	520	Klebsiella pneumoniae
008437421200	Male	77years		TEM	β-lactam antibiotic	36073	Acinetobacter baumannii
008437421200	Male	77years		AAC(6')	aminoglycoside antibiotic	36073	Acinetobacter baumannii
008437421200	Male	77years		AAC(6')	aminoglycoside antibiotic	14	Enterococcus faecium
008437107700	Male	78years		mefA	MLS	1491	Herpesvirus 7
008437107700	Male	78years		mefA	MLS	4648	Herpesvirus 1
008437107700	Male	78years		mefA	MLS	17508	Enterococcus faecalis
008437107700	Male	78years		mefA	MLS	66	Klebsiella pneumoniae
008437107700	Male	78years		mefA	MLS	58869	Stenotrophomonas maltophilia
008437107700	Male	78years		mefA	MLS	13161	Human herpesvirus 5
008437107700	Male	78years		tetD	tetracycline antibiotic	66	Klebsiella pneumoniae
008997767300	Male	78years		TEM	β-lactam antibiotic	3989	Klebsiella pneumoniae
008997417100	Male	78years		tetW	tetracycline antibiotic	344	Enterococcus faecalis
008437374600	Male	78years		vanA	glycopeptide antibiotic	72317	Enterococcus faecium
008437374600	Male	78years		tetS	tetracycline antibiotic	72317	Enterococcus faecium
008437374600	Male	78years		TEM	β-lactam antibiotic	22007	Acinetobacter baumannii
008437374600	Male	78years		TEM	β-lactam antibiotic	3737	Proteus mirabilis
008437374600	Male	78years		ADE	multidrug	22007	Acinetobacter baumannii
008437374600	Male	78years		ADE	multidrug	3737	Proteus mirabilis
008437374600	Male	78years		ermB	MLS	28	Streptococcus pneumoniae
008437374600	Male	78years		ermB	MLS	22007	Acinetobacter baumannii
008437374600	Male	78years		ermB	MLS	72317	Enterococcus faecium
008437374600	Male	78years		floR	phenicol antibiotic	22007	Acinetobacter baumannii
008437374600	Male	78years		floR	phenicol antibiotic	3737	Proteus mirabilis
008437374600	Male	78years		tetC	tetracycline antibiotic	22007	Acinetobacter baumannii
008437374600	Male	78years		tetC	tetracycline antibiotic	3737	Proteus mirabilis
008997606500	Female	78years		tetW	tetracycline antibiotic	135	Enterococcus faecalis
008997606500	Female	78years		TEM	β-lactam antibiotic	41857	Haemophilus influenzae
008997606500	Female	78years		TEM	β-lactam antibiotic	126	Pseudomonas aeruginosa
008998793200	Male	78years	lpxD、adeG、pgaC、adeF、csuD、lpsB、csuE、pgaD、lpxM、lpxL、pgaB	TEM	β-lactam antibiotic	37587	Acinetobacter baumannii
008998793200	Male	78years	lpxD、adeG、pgaC、adeF、csuD、lpsB、csuE、pgaD、lpxM、lpxL、pgaB	ADE	multidrug	37587	Acinetobacter baumannii
008998793200	Male	78years	lpxD、adeG、pgaC、adeF、csuD、lpsB、csuE、pgaD、lpxM、lpxL、pgaB	ermB	MLS	37587	Acinetobacter baumannii
008998793200	Male	78years	lpxD、adeG、pgaC、adeF、csuD、lpsB、csuE、pgaD、lpxM、lpxL、pgaB	ermB	MLS	48287	Enterococcus faecium
008998793200	Male	78years	lpxD、adeG、pgaC、adeF、csuD、lpsB、csuE、pgaD、lpxM、lpxL、pgaB	ARM	antibiotic target alteration	37587	Acinetobacter baumannii
008997766700	Male	79years		vanA	glycopeptide antibiotic	10821	Enterococcus faecium
008997753300	Male	79years		TEM	β-lactam antibiotic	180556	Haemophilus influenzae
008586487100	Male	79years	ybtE、ybtQ、ybtT、ybtS、ybtP、ybtU、ybtA、iroN	cmlA	phenicol antibiotic	91257	Klebsiella pneumoniae
008586487100	Male	79years	ybtE、ybtQ、ybtT、ybtS、ybtP、ybtU、ybtA、iroN	floR	phenicol antibiotic	91257	Klebsiella pneumoniae
008586487100	Male	79years	ybtE、ybtQ、ybtT、ybtS、ybtP、ybtU、ybtA、iroN	SHV	β-lactam antibiotic	91257	Klebsiella pneumoniae
008997475600	Female	79years		AAC(6')	aminoglycoside antibiotic	1169	Klebsiella aerogenes
008997475600	Female	79years		AAC(3)	aminoglycoside antibiotic	1169	Klebsiella aerogenes
008437068600	Male	79years	chuU、aslA、chuY、kpsM、chuT、chuW、ibeB、ibeC、ibeA、kpsD、chuS	TEM	β-lactam antibiotic	158	Escherichia coli
008437068600	Male	79years	chuU、aslA、chuY、kpsM、chuT、chuW、ibeB、ibeC、ibeA、kpsD、chuS	floR	phenicol antibiotic	158	Escherichia coli
008437068600	Male	79years	chuU、aslA、chuY、kpsM、chuT、chuW、ibeB、ibeC、ibeA、kpsD、chuS	EMR	fluoroquinolone antibiotic	158	Escherichia coli
008437068600	Male	79years	chuU、aslA、chuY、kpsM、chuT、chuW、ibeB、ibeC、ibeA、kpsD、chuS	AmpC	β-lactam antibiotic	158	Escherichia coli
008997408800	Female	79years		AAC(6')	aminoglycoside antibiotic	148464	Klebsiella aerogenes
008997408800	Female	79years		TEM	β-lactam antibiotic	148464	Klebsiella aerogenes
008997408800	Female	79years		AAC(3)	aminoglycoside antibiotic	148464	Klebsiella aerogenes
008586420000	Female	7years		23srRNA2063A>G	macrolide antibiotic	50233	Mycoplasma pneumoniae
008647055400	Female	7years		23srRNA2063A>G	macrolide antibiotic	33093	Mycoplasma pneumoniae
008760105100	Female	7years		tetQ	tetracycline antibiotic	110157	Staphylococcus aureus
008760105100	Female	7years		mecA	β-lactam antibiotic	110157	Staphylococcus aureus
008760105100	Female	7years		23srRNA2063A>G	macrolide antibiotic	299	Mycoplasma pneumoniae
008586495200	Female	7years		23srRNA2063A>G	macrolide antibiotic	79848	Mycoplasma pneumoniae
008759485700	Male	7years		23srRNA2063A>G	macrolide antibiotic	104737	Mycoplasma pneumoniae
008437100000	Female	7years		23srRNA2063A>G	macrolide antibiotic	27241	Mycoplasma pneumoniae
008437144200	Male	80years		ermB	MLS	109972	Streptococcus pneumoniae
008584391000	Female	80years	clbD、allB、ybtQ	ermB	MLS	3215	Streptococcus intermedius
008584391000	Female	80years	clbD、allB、ybtQ	ermB	MLS	2396	Streptococcus anginosus
008584391000	Female	80years	clbD、allB、ybtQ	ermB	MLS	2410	Klebsiella pneumoniae
008584391000	Female	80years	clbD、allB、ybtQ	SHV	β-lactam antibiotic	2410	Klebsiella pneumoniae
008584391000	Female	80years	clbD、allB、ybtQ	VIM	β-lactam antibiotic	2410	Klebsiella pneumoniae
008437401700	Male	80years		TEM	β-lactam antibiotic	13645	Klebsiella pneumoniae
008437401700	Male	80years		TEM	β-lactam antibiotic	43909	Pseudomonas aeruginosa
008437401700	Male	80years		floR	phenicol antibiotic	13645	Klebsiella pneumoniae
008437401700	Male	80years		floR	phenicol antibiotic	79	Stenotrophomonas maltophilia
008437401700	Male	80years		floR	phenicol antibiotic	43909	Pseudomonas aeruginosa
008437401700	Male	80years		tetD	tetracycline antibiotic	13645	Klebsiella pneumoniae
008437401700	Male	80years		AAC(6')	aminoglycoside antibiotic	13645	Klebsiella pneumoniae
008437401700	Male	80years		AAC(6')	aminoglycoside antibiotic	79	Stenotrophomonas maltophilia
008437401700	Male	80years		AAC(6')	aminoglycoside antibiotic	43909	Pseudomonas aeruginosa
008437401700	Male	80years		SHV	β-lactam antibiotic	13645	Klebsiella pneumoniae
008437401700	Male	80years		AAC(3)	aminoglycoside antibiotic	13645	Klebsiella pneumoniae
008437401700	Male	80years		AAC(3)	aminoglycoside antibiotic	43909	Pseudomonas aeruginosa
008997408900	Male	80years	exoY	vanA	glycopeptide antibiotic	15462	Enterococcus faecalis
008997408900	Male	80years	exoY	vanA	glycopeptide antibiotic	17716	Enterococcus faecium
008997408900	Male	80years	exoY	tetS	tetracycline antibiotic	15462	Enterococcus faecalis
008997408900	Male	80years	exoY	tetS	tetracycline antibiotic	17716	Enterococcus faecium
008760260000	Male	81years	lpxD、pgaC、adeG、adeF、csuE、lpsB、pgaD、csuD、exoY、lpxM、wzy	TEM	β-lactam antibiotic	66568	Acinetobacter baumannii
008760260000	Male	81years	lpxD、pgaC、adeG、adeF、csuE、lpsB、pgaD、csuD、exoY、lpxM、wzy	TEM	β-lactam antibiotic	122	Serratia marcescens
008760260000	Male	81years	lpxD、pgaC、adeG、adeF、csuE、lpsB、pgaD、csuD、exoY、lpxM、wzy	TEM	β-lactam antibiotic	15722	Pseudomonas aeruginosa
008760260000	Male	81years	lpxD、pgaC、adeG、adeF、csuE、lpsB、pgaD、csuD、exoY、lpxM、wzy	AAC(6')	aminoglycoside antibiotic	66568	Acinetobacter baumannii
008760260000	Male	81years	lpxD、pgaC、adeG、adeF、csuE、lpsB、pgaD、csuD、exoY、lpxM、wzy	AAC(6')	aminoglycoside antibiotic	122	Serratia marcescens
008760260000	Male	81years	lpxD、pgaC、adeG、adeF、csuE、lpsB、pgaD、csuD、exoY、lpxM、wzy	AAC(6')	aminoglycoside antibiotic	391	Stenotrophomonas maltophilia
008760260000	Male	81years	lpxD、pgaC、adeG、adeF、csuE、lpsB、pgaD、csuD、exoY、lpxM、wzy	AAC(6')	aminoglycoside antibiotic	15722	Pseudomonas aeruginosa
008760260000	Male	81years	lpxD、pgaC、adeG、adeF、csuE、lpsB、pgaD、csuD、exoY、lpxM、wzy	AAC(6')	aminoglycoside antibiotic	1931	Enterococcus faecium
008760260000	Male	81years	lpxD、pgaC、adeG、adeF、csuE、lpsB、pgaD、csuD、exoY、lpxM、wzy	ADE	multidrug	66568	Acinetobacter baumannii
008760260000	Male	81years	lpxD、pgaC、adeG、adeF、csuE、lpsB、pgaD、csuD、exoY、lpxM、wzy	ADE	multidrug	122	Serratia marcescens
008760260000	Male	81years	lpxD、pgaC、adeG、adeF、csuE、lpsB、pgaD、csuD、exoY、lpxM、wzy	ADE	multidrug	391	Stenotrophomonas maltophilia
008760260000	Male	81years	lpxD、pgaC、adeG、adeF、csuE、lpsB、pgaD、csuD、exoY、lpxM、wzy	ADE	multidrug	15722	Pseudomonas aeruginosa
008760260000	Male	81years	lpxD、pgaC、adeG、adeF、csuE、lpsB、pgaD、csuD、exoY、lpxM、wzy	AAC(3)	aminoglycoside antibiotic	66568	Acinetobacter baumannii
008760260000	Male	81years	lpxD、pgaC、adeG、adeF、csuE、lpsB、pgaD、csuD、exoY、lpxM、wzy	AAC(3)	aminoglycoside antibiotic	122	Serratia marcescens
008760260000	Male	81years	lpxD、pgaC、adeG、adeF、csuE、lpsB、pgaD、csuD、exoY、lpxM、wzy	AAC(3)	aminoglycoside antibiotic	15722	Pseudomonas aeruginosa
008997447800	Male	81years	lpxD、adeG、pgaC、adeF、csuE、lpsB、csuD、pgaD、lpxM、wzy、pgaB、lpxL	TEM	β-lactam antibiotic	61710	Acinetobacter baumannii
008997447800	Male	81years	lpxD、adeG、pgaC、adeF、csuE、lpsB、csuD、pgaD、lpxM、wzy、pgaB、lpxL	TEM	β-lactam antibiotic	11249	Pseudomonas aeruginosa
008997447800	Male	81years	lpxD、adeG、pgaC、adeF、csuE、lpsB、csuD、pgaD、lpxM、wzy、pgaB、lpxL	AAC(6')	aminoglycoside antibiotic	61710	Acinetobacter baumannii
008997447800	Male	81years	lpxD、adeG、pgaC、adeF、csuE、lpsB、csuD、pgaD、lpxM、wzy、pgaB、lpxL	AAC(6')	aminoglycoside antibiotic	346	Stenotrophomonas maltophilia
008997447800	Male	81years	lpxD、adeG、pgaC、adeF、csuE、lpsB、csuD、pgaD、lpxM、wzy、pgaB、lpxL	AAC(6')	aminoglycoside antibiotic	11249	Pseudomonas aeruginosa
008997447800	Male	81years	lpxD、adeG、pgaC、adeF、csuE、lpsB、csuD、pgaD、lpxM、wzy、pgaB、lpxL	ADE	multidrug	61710	Acinetobacter baumannii
008997447800	Male	81years	lpxD、adeG、pgaC、adeF、csuE、lpsB、csuD、pgaD、lpxM、wzy、pgaB、lpxL	ADE	multidrug	346	Stenotrophomonas maltophilia
008997447800	Male	81years	lpxD、adeG、pgaC、adeF、csuE、lpsB、csuD、pgaD、lpxM、wzy、pgaB、lpxL	ADE	multidrug	11249	Pseudomonas aeruginosa
008997447800	Male	81years	lpxD、adeG、pgaC、adeF、csuE、lpsB、csuD、pgaD、lpxM、wzy、pgaB、lpxL	AAC(3)	aminoglycoside antibiotic	61710	Acinetobacter baumannii
008997447800	Male	81years	lpxD、adeG、pgaC、adeF、csuE、lpsB、csuD、pgaD、lpxM、wzy、pgaB、lpxL	AAC(3)	aminoglycoside antibiotic	11249	Pseudomonas aeruginosa
008751014300	Male	81years		EMR	fluoroquinolone antibiotic	4179	Escherichia coli
008751014300	Male	81years		tolC	β-lactam antibiotic	4179	Escherichia coli
008997744900	Male	81years	lpxD	SHV	β-lactam antibiotic	258	Acinetobacter baumannii
008997744900	Male	81years	lpxD	SHV	β-lactam antibiotic	47043	Klebsiella pneumoniae
008759399400	Male	81years	allB、ybtE、clbB、clbD、clbM、ybtS、clbN、allR、clbG、ybtT、ybtQ、clbP、ybtP、allS、allA、clbL、clbH、clbC、allC、ybtA、clbF、clbI、clbO、clbQ、clbS、allD	SHV	β-lactam antibiotic	18036	Klebsiella pneumoniae
008760056500	Male	82years	ybtE、ybtQ、ybtT、ybtP、ybtA、ybtU、chuU、ybtS、chuT、ibeC、aslA、iroN、ibeB、chuY、kpsD	cmlA	phenicol antibiotic	35098	Klebsiella pneumoniae
008760056500	Male	82years	ybtE、ybtQ、ybtT、ybtP、ybtA、ybtU、chuU、ybtS、chuT、ibeC、aslA、iroN、ibeB、chuY、kpsD	cmlA	phenicol antibiotic	2246	Pseudomonas aeruginosa
008760056500	Male	82years	ybtE、ybtQ、ybtT、ybtP、ybtA、ybtU、chuU、ybtS、chuT、ibeC、aslA、iroN、ibeB、chuY、kpsD	cmlA	phenicol antibiotic	22145	Escherichia coli
008760056500	Male	82years	ybtE、ybtQ、ybtT、ybtP、ybtA、ybtU、chuU、ybtS、chuT、ibeC、aslA、iroN、ibeB、chuY、kpsD	tetD	tetracycline antibiotic	35098	Klebsiella pneumoniae
008760056500	Male	82years	ybtE、ybtQ、ybtT、ybtP、ybtA、ybtU、chuU、ybtS、chuT、ibeC、aslA、iroN、ibeB、chuY、kpsD	tetD	tetracycline antibiotic	22145	Escherichia coli
008760056500	Male	82years	ybtE、ybtQ、ybtT、ybtP、ybtA、ybtU、chuU、ybtS、chuT、ibeC、aslA、iroN、ibeB、chuY、kpsD	floR	phenicol antibiotic	35098	Klebsiella pneumoniae
008760056500	Male	82years	ybtE、ybtQ、ybtT、ybtP、ybtA、ybtU、chuU、ybtS、chuT、ibeC、aslA、iroN、ibeB、chuY、kpsD	floR	phenicol antibiotic	13031	Stenotrophomonas maltophilia
008760056500	Male	82years	ybtE、ybtQ、ybtT、ybtP、ybtA、ybtU、chuU、ybtS、chuT、ibeC、aslA、iroN、ibeB、chuY、kpsD	floR	phenicol antibiotic	2246	Pseudomonas aeruginosa
008760056500	Male	82years	ybtE、ybtQ、ybtT、ybtP、ybtA、ybtU、chuU、ybtS、chuT、ibeC、aslA、iroN、ibeB、chuY、kpsD	floR	phenicol antibiotic	22145	Escherichia coli
008760056500	Male	82years	ybtE、ybtQ、ybtT、ybtP、ybtA、ybtU、chuU、ybtS、chuT、ibeC、aslA、iroN、ibeB、chuY、kpsD	DHA	cephalosporin	35098	Klebsiella pneumoniae
008760056500	Male	82years	ybtE、ybtQ、ybtT、ybtP、ybtA、ybtU、chuU、ybtS、chuT、ibeC、aslA、iroN、ibeB、chuY、kpsD	DHA	cephalosporin	22145	Escherichia coli
008760056500	Male	82years	ybtE、ybtQ、ybtT、ybtP、ybtA、ybtU、chuU、ybtS、chuT、ibeC、aslA、iroN、ibeB、chuY、kpsD	SHV	β-lactam antibiotic	35098	Klebsiella pneumoniae
008760056500	Male	82years	ybtE、ybtQ、ybtT、ybtP、ybtA、ybtU、chuU、ybtS、chuT、ibeC、aslA、iroN、ibeB、chuY、kpsD	SHV	β-lactam antibiotic	22145	Escherichia coli
008760056500	Male	82years	ybtE、ybtQ、ybtT、ybtP、ybtA、ybtU、chuU、ybtS、chuT、ibeC、aslA、iroN、ibeB、chuY、kpsD	AAC(6')	aminoglycoside antibiotic	35098	Klebsiella pneumoniae
008760056500	Male	82years	ybtE、ybtQ、ybtT、ybtP、ybtA、ybtU、chuU、ybtS、chuT、ibeC、aslA、iroN、ibeB、chuY、kpsD	AAC(6')	aminoglycoside antibiotic	13031	Stenotrophomonas maltophilia
008760056500	Male	82years	ybtE、ybtQ、ybtT、ybtP、ybtA、ybtU、chuU、ybtS、chuT、ibeC、aslA、iroN、ibeB、chuY、kpsD	AAC(6')	aminoglycoside antibiotic	2246	Pseudomonas aeruginosa
008760056500	Male	82years	ybtE、ybtQ、ybtT、ybtP、ybtA、ybtU、chuU、ybtS、chuT、ibeC、aslA、iroN、ibeB、chuY、kpsD	AAC(6')	aminoglycoside antibiotic	22145	Escherichia coli
008760056500	Male	82years	ybtE、ybtQ、ybtT、ybtP、ybtA、ybtU、chuU、ybtS、chuT、ibeC、aslA、iroN、ibeB、chuY、kpsD	TEM	β-lactam antibiotic	35098	Klebsiella pneumoniae
008760056500	Male	82years	ybtE、ybtQ、ybtT、ybtP、ybtA、ybtU、chuU、ybtS、chuT、ibeC、aslA、iroN、ibeB、chuY、kpsD	TEM	β-lactam antibiotic	2246	Pseudomonas aeruginosa
008760056500	Male	82years	ybtE、ybtQ、ybtT、ybtP、ybtA、ybtU、chuU、ybtS、chuT、ibeC、aslA、iroN、ibeB、chuY、kpsD	TEM	β-lactam antibiotic	22145	Escherichia coli
008760056500	Male	82years	ybtE、ybtQ、ybtT、ybtP、ybtA、ybtU、chuU、ybtS、chuT、ibeC、aslA、iroN、ibeB、chuY、kpsD	EMR	fluoroquinolone antibiotic	35098	Klebsiella pneumoniae
008760056500	Male	82years	ybtE、ybtQ、ybtT、ybtP、ybtA、ybtU、chuU、ybtS、chuT、ibeC、aslA、iroN、ibeB、chuY、kpsD	EMR	fluoroquinolone antibiotic	22145	Escherichia coli
008760056500	Male	82years	ybtE、ybtQ、ybtT、ybtP、ybtA、ybtU、chuU、ybtS、chuT、ibeC、aslA、iroN、ibeB、chuY、kpsD	ACR	multidrug	22145	Escherichia coli
008760056500	Male	82years	ybtE、ybtQ、ybtT、ybtP、ybtA、ybtU、chuU、ybtS、chuT、ibeC、aslA、iroN、ibeB、chuY、kpsD	tolC	β-lactam antibiotic	22145	Escherichia coli
008760056500	Male	82years	ybtE、ybtQ、ybtT、ybtP、ybtA、ybtU、chuU、ybtS、chuT、ibeC、aslA、iroN、ibeB、chuY、kpsD	AAC(3)	aminoglycoside antibiotic	35098	Klebsiella pneumoniae
008760056500	Male	82years	ybtE、ybtQ、ybtT、ybtP、ybtA、ybtU、chuU、ybtS、chuT、ibeC、aslA、iroN、ibeB、chuY、kpsD	AAC(3)	aminoglycoside antibiotic	2246	Pseudomonas aeruginosa
008760056500	Male	82years	ybtE、ybtQ、ybtT、ybtP、ybtA、ybtU、chuU、ybtS、chuT、ibeC、aslA、iroN、ibeB、chuY、kpsD	AAC(3)	aminoglycoside antibiotic	22145	Escherichia coli
008760056500	Male	82years	ybtE、ybtQ、ybtT、ybtP、ybtA、ybtU、chuU、ybtS、chuT、ibeC、aslA、iroN、ibeB、chuY、kpsD	CMY	cephalosporin	35098	Klebsiella pneumoniae
008760056500	Male	82years	ybtE、ybtQ、ybtT、ybtP、ybtA、ybtU、chuU、ybtS、chuT、ibeC、aslA、iroN、ibeB、chuY、kpsD	CMY	cephalosporin	22145	Escherichia coli
008760056500	Male	82years	ybtE、ybtQ、ybtT、ybtP、ybtA、ybtU、chuU、ybtS、chuT、ibeC、aslA、iroN、ibeB、chuY、kpsD	AmpC	β-lactam antibiotic	22145	Escherichia coli
008760140700	Male	82years	ybtE	cmlA	phenicol antibiotic	66369	Klebsiella pneumoniae
008760140700	Male	82years	ybtE	floR	phenicol antibiotic	66369	Klebsiella pneumoniae
008760140700	Male	82years	ybtE	floR	phenicol antibiotic	26857	Stenotrophomonas maltophilia
008760140700	Male	82years	ybtE	AAC(6')	aminoglycoside antibiotic	66369	Klebsiella pneumoniae
008760140700	Male	82years	ybtE	AAC(6')	aminoglycoside antibiotic	26857	Stenotrophomonas maltophilia
008760140700	Male	82years	ybtE	AAC(6')	aminoglycoside antibiotic	3414	Enterococcus faecium
008760140700	Male	82years	ybtE	SHV	β-lactam antibiotic	66369	Klebsiella pneumoniae
008751044000	Female	82years		tetW	tetracycline antibiotic	45326	Enterococcus faecalis
008760076200	Male	83years		TEM	β-lactam antibiotic	145	Haemophilus influenzae
008760076200	Male	83years		TEM	β-lactam antibiotic	534	Pseudomonas aeruginosa
008584382900	Female	83years	clbD、allS	SHV	β-lactam antibiotic	263	Klebsiella pneumoniae
008584441200	Female	83years	pic、set1B、traJ、iroN	cmlA	phenicol antibiotic	41487	Klebsiella pneumoniae
008584441200	Female	83years	pic、set1B、traJ、iroN	cmlA	phenicol antibiotic	4726	Pseudomonas aeruginosa
008584441200	Female	83years	pic、set1B、traJ、iroN	cmlA	phenicol antibiotic	2431	Escherichia coli
008584441200	Female	83years	pic、set1B、traJ、iroN	floR	phenicol antibiotic	41487	Klebsiella pneumoniae
008584441200	Female	83years	pic、set1B、traJ、iroN	floR	phenicol antibiotic	4726	Pseudomonas aeruginosa
008584441200	Female	83years	pic、set1B、traJ、iroN	floR	phenicol antibiotic	2431	Escherichia coli
008584441200	Female	83years	pic、set1B、traJ、iroN	TEM	β-lactam antibiotic	126	Serratia marcescens
008584441200	Female	83years	pic、set1B、traJ、iroN	TEM	β-lactam antibiotic	41487	Klebsiella pneumoniae
008584441200	Female	83years	pic、set1B、traJ、iroN	TEM	β-lactam antibiotic	4726	Pseudomonas aeruginosa
008584441200	Female	83years	pic、set1B、traJ、iroN	TEM	β-lactam antibiotic	2431	Escherichia coli
008584441200	Female	83years	pic、set1B、traJ、iroN	VIM	β-lactam antibiotic	41487	Klebsiella pneumoniae
008584441200	Female	83years	pic、set1B、traJ、iroN	VIM	β-lactam antibiotic	4726	Pseudomonas aeruginosa
008584441200	Female	83years	pic、set1B、traJ、iroN	VIM	β-lactam antibiotic	2431	Escherichia coli
008760267200	Male	83years		TEM	β-lactam antibiotic	192	Haemophilus influenzae
008997753000	Male	83years	ybtQ、traJ、astA、fepD、east1、ibeB、iroE	cmlA	phenicol antibiotic	978	Klebsiella pneumoniae
008997753000	Male	83years	ybtQ、traJ、astA、fepD、east1、ibeB、iroE	cmlA	phenicol antibiotic	7437	Escherichia coli
008997753000	Male	83years	ybtQ、traJ、astA、fepD、east1、ibeB、iroE	TEM	β-lactam antibiotic	978	Klebsiella pneumoniae
008997753000	Male	83years	ybtQ、traJ、astA、fepD、east1、ibeB、iroE	TEM	β-lactam antibiotic	7437	Escherichia coli
008997753000	Male	83years	ybtQ、traJ、astA、fepD、east1、ibeB、iroE	tolC	β-lactam antibiotic	7437	Escherichia coli
008997753000	Male	83years	ybtQ、traJ、astA、fepD、east1、ibeB、iroE	AmpC	β-lactam antibiotic	7437	Escherichia coli
008647024900	Male	84years	hlyB、chuT、chuU、aslA、ibeC、hlyA、cnf1、hlyC、kpsD、chuY、chuS	AAC(6')	aminoglycoside antibiotic	20436	Escherichia coli
008647024900	Male	84years	hlyB、chuT、chuU、aslA、ibeC、hlyA、cnf1、hlyC、kpsD、chuY、chuS	AAC(6')	aminoglycoside antibiotic	54	Enterococcus faecium
008647024900	Male	84years	hlyB、chuT、chuU、aslA、ibeC、hlyA、cnf1、hlyC、kpsD、chuY、chuS	tolC	β-lactam antibiotic	20436	Escherichia coli
008647024900	Male	84years	hlyB、chuT、chuU、aslA、ibeC、hlyA、cnf1、hlyC、kpsD、chuY、chuS	ACR	multidrug	20436	Escherichia coli
008647024900	Male	84years	hlyB、chuT、chuU、aslA、ibeC、hlyA、cnf1、hlyC、kpsD、chuY、chuS	EMR	fluoroquinolone antibiotic	20436	Escherichia coli
008647024900	Male	84years	hlyB、chuT、chuU、aslA、ibeC、hlyA、cnf1、hlyC、kpsD、chuY、chuS	AmpC	β-lactam antibiotic	20436	Escherichia coli
008647055800	Male	84years	lpxD、adeF、adeG、pgaC、csuE、csuD、lpsB、pgaD、lpxM	AAC(6')	aminoglycoside antibiotic	18563	Acinetobacter baumannii
008647055800	Male	84years	lpxD、adeF、adeG、pgaC、csuE、csuD、lpsB、pgaD、lpxM	AAC(6')	aminoglycoside antibiotic	79	Enterococcus faecium
008647055800	Male	84years	lpxD、adeF、adeG、pgaC、csuE、csuD、lpsB、pgaD、lpxM	TEM	β-lactam antibiotic	18563	Acinetobacter baumannii
008647055800	Male	84years	lpxD、adeF、adeG、pgaC、csuE、csuD、lpsB、pgaD、lpxM	ADE	multidrug	18563	Acinetobacter baumannii
008997677500	Male	84years		AAC(6')	aminoglycoside antibiotic	727	Klebsiella pneumoniae
008997677500	Male	84years		AAC(6')	aminoglycoside antibiotic	29	Streptococcus agalactiae
008997677500	Male	84years		TEM	β-lactam antibiotic	727	Klebsiella pneumoniae
008997617800	Male	84years	lpxD、pgaC、adeG、adeF、csuE、pgaD、csuD、lpsB、ybtE、ybtQ、traJ、lpxM、ybtT、ybtS、ybtP、fepD、iroE、ybtU、ybtA、ibeC、lpxL、pgaB、ibeB、iucD	TEM	β-lactam antibiotic	114031	Acinetobacter baumannii
008997617800	Male	84years	lpxD、pgaC、adeG、adeF、csuE、pgaD、csuD、lpsB、ybtE、ybtQ、traJ、lpxM、ybtT、ybtS、ybtP、fepD、iroE、ybtU、ybtA、ibeC、lpxL、pgaB、ibeB、iucD	TEM	β-lactam antibiotic	10475	Klebsiella pneumoniae
008997617800	Male	84years	lpxD、pgaC、adeG、adeF、csuE、pgaD、csuD、lpsB、ybtE、ybtQ、traJ、lpxM、ybtT、ybtS、ybtP、fepD、iroE、ybtU、ybtA、ibeC、lpxL、pgaB、ibeB、iucD	TEM	β-lactam antibiotic	37603	Escherichia coli
008997617800	Male	84years	lpxD、pgaC、adeG、adeF、csuE、pgaD、csuD、lpsB、ybtE、ybtQ、traJ、lpxM、ybtT、ybtS、ybtP、fepD、iroE、ybtU、ybtA、ibeC、lpxL、pgaB、ibeB、iucD	ADE	multidrug	114031	Acinetobacter baumannii
008997617800	Male	84years	lpxD、pgaC、adeG、adeF、csuE、pgaD、csuD、lpsB、ybtE、ybtQ、traJ、lpxM、ybtT、ybtS、ybtP、fepD、iroE、ybtU、ybtA、ibeC、lpxL、pgaB、ibeB、iucD	ADE	multidrug	10475	Klebsiella pneumoniae
008997617800	Male	84years	lpxD、pgaC、adeG、adeF、csuE、pgaD、csuD、lpsB、ybtE、ybtQ、traJ、lpxM、ybtT、ybtS、ybtP、fepD、iroE、ybtU、ybtA、ibeC、lpxL、pgaB、ibeB、iucD	ADE	multidrug	37603	Escherichia coli
008997617800	Male	84years	lpxD、pgaC、adeG、adeF、csuE、pgaD、csuD、lpsB、ybtE、ybtQ、traJ、lpxM、ybtT、ybtS、ybtP、fepD、iroE、ybtU、ybtA、ibeC、lpxL、pgaB、ibeB、iucD	cmlA	phenicol antibiotic	114031	Acinetobacter baumannii
008997617800	Male	84years	lpxD、pgaC、adeG、adeF、csuE、pgaD、csuD、lpsB、ybtE、ybtQ、traJ、lpxM、ybtT、ybtS、ybtP、fepD、iroE、ybtU、ybtA、ibeC、lpxL、pgaB、ibeB、iucD	cmlA	phenicol antibiotic	10475	Klebsiella pneumoniae
008997617800	Male	84years	lpxD、pgaC、adeG、adeF、csuE、pgaD、csuD、lpsB、ybtE、ybtQ、traJ、lpxM、ybtT、ybtS、ybtP、fepD、iroE、ybtU、ybtA、ibeC、lpxL、pgaB、ibeB、iucD	cmlA	phenicol antibiotic	37603	Escherichia coli
008997617800	Male	84years	lpxD、pgaC、adeG、adeF、csuE、pgaD、csuD、lpsB、ybtE、ybtQ、traJ、lpxM、ybtT、ybtS、ybtP、fepD、iroE、ybtU、ybtA、ibeC、lpxL、pgaB、ibeB、iucD	CMY	cephalosporin	10475	Klebsiella pneumoniae
008997617800	Male	84years	lpxD、pgaC、adeG、adeF、csuE、pgaD、csuD、lpsB、ybtE、ybtQ、traJ、lpxM、ybtT、ybtS、ybtP、fepD、iroE、ybtU、ybtA、ibeC、lpxL、pgaB、ibeB、iucD	CMY	cephalosporin	37603	Escherichia coli
008997617800	Male	84years	lpxD、pgaC、adeG、adeF、csuE、pgaD、csuD、lpsB、ybtE、ybtQ、traJ、lpxM、ybtT、ybtS、ybtP、fepD、iroE、ybtU、ybtA、ibeC、lpxL、pgaB、ibeB、iucD	EMR	fluoroquinolone antibiotic	10475	Klebsiella pneumoniae
008997617800	Male	84years	lpxD、pgaC、adeG、adeF、csuE、pgaD、csuD、lpsB、ybtE、ybtQ、traJ、lpxM、ybtT、ybtS、ybtP、fepD、iroE、ybtU、ybtA、ibeC、lpxL、pgaB、ibeB、iucD	EMR	fluoroquinolone antibiotic	37603	Escherichia coli
008997617800	Male	84years	lpxD、pgaC、adeG、adeF、csuE、pgaD、csuD、lpsB、ybtE、ybtQ、traJ、lpxM、ybtT、ybtS、ybtP、fepD、iroE、ybtU、ybtA、ibeC、lpxL、pgaB、ibeB、iucD	tolC	β-lactam antibiotic	37603	Escherichia coli
008997617800	Male	84years	lpxD、pgaC、adeG、adeF、csuE、pgaD、csuD、lpsB、ybtE、ybtQ、traJ、lpxM、ybtT、ybtS、ybtP、fepD、iroE、ybtU、ybtA、ibeC、lpxL、pgaB、ibeB、iucD	ACR	multidrug	37603	Escherichia coli
008997617800	Male	84years	lpxD、pgaC、adeG、adeF、csuE、pgaD、csuD、lpsB、ybtE、ybtQ、traJ、lpxM、ybtT、ybtS、ybtP、fepD、iroE、ybtU、ybtA、ibeC、lpxL、pgaB、ibeB、iucD	AmpC	β-lactam antibiotic	114031	Acinetobacter baumannii
008997617800	Male	84years	lpxD、pgaC、adeG、adeF、csuE、pgaD、csuD、lpsB、ybtE、ybtQ、traJ、lpxM、ybtT、ybtS、ybtP、fepD、iroE、ybtU、ybtA、ibeC、lpxL、pgaB、ibeB、iucD	AmpC	β-lactam antibiotic	37603	Escherichia coli
008997617800	Male	84years	lpxD、pgaC、adeG、adeF、csuE、pgaD、csuD、lpsB、ybtE、ybtQ、traJ、lpxM、ybtT、ybtS、ybtP、fepD、iroE、ybtU、ybtA、ibeC、lpxL、pgaB、ibeB、iucD	tetC	tetracycline antibiotic	114031	Acinetobacter baumannii
008997617800	Male	84years	lpxD、pgaC、adeG、adeF、csuE、pgaD、csuD、lpsB、ybtE、ybtQ、traJ、lpxM、ybtT、ybtS、ybtP、fepD、iroE、ybtU、ybtA、ibeC、lpxL、pgaB、ibeB、iucD	tetC	tetracycline antibiotic	10475	Klebsiella pneumoniae
008997617800	Male	84years	lpxD、pgaC、adeG、adeF、csuE、pgaD、csuD、lpsB、ybtE、ybtQ、traJ、lpxM、ybtT、ybtS、ybtP、fepD、iroE、ybtU、ybtA、ibeC、lpxL、pgaB、ibeB、iucD	tetC	tetracycline antibiotic	37603	Escherichia coli
008997397400	Female	85years		TEM	β-lactam antibiotic	35458	Haemophilus influenzae
008997397400	Female	85years		TEM	β-lactam antibiotic	63670	Pseudomonas aeruginosa
008437012600	Female	85years		IND	carbapenem	357	Herpesvirus 7
008437012600	Female	85years		IND	carbapenem	147	Acinetobacter baumannii
008437012600	Female	85years		IND	carbapenem	19935	Herpesvirus 1
008437012600	Female	85years		IND	carbapenem	69	Klebsiella pneumoniae
008437012600	Female	85years		IND	carbapenem	161	Candida albicans
008437012600	Female	85years		IND	carbapenem	33	Epstein-Barr virus
008437012600	Female	85years		IND	carbapenem	39	Stenotrophomonas maltophilia
008437012600	Female	85years		IND	carbapenem	460	Human herpesvirus 5
008437012600	Female	85years		IND	carbapenem	5043	Enterococcus faecium
008437012600	Female	85years		IND	carbapenem	39069
008437012600	Female	85years		IND	carbapenem	12273	Human herpesvirus 3
008437012600	Female	85years		tetL	tetracycline antibiotic	357	Herpesvirus 7
008437012600	Female	85years		tetL	tetracycline antibiotic	147	Acinetobacter baumannii
008437012600	Female	85years		tetL	tetracycline antibiotic	19935	Herpesvirus 1
008437012600	Female	85years		tetL	tetracycline antibiotic	69	Klebsiella pneumoniae
008437012600	Female	85years		tetL	tetracycline antibiotic	161	Candida albicans
008437012600	Female	85years		tetL	tetracycline antibiotic	33	Epstein-Barr virus
008437012600	Female	85years		tetL	tetracycline antibiotic	39	Stenotrophomonas maltophilia
008437012600	Female	85years		tetL	tetracycline antibiotic	460	Human herpesvirus 5
008437012600	Female	85years		tetL	tetracycline antibiotic	5043	Enterococcus faecium
008437012600	Female	85years		tetL	tetracycline antibiotic	39069
008437012600	Female	85years		tetL	tetracycline antibiotic	12273	Human herpesvirus 3
008760230800	Male	85years		DHA	cephalosporin	686	Klebsiella pneumoniae
008760118000	Male	85years	chuU、chuT、aslA、senB、chuW、kpsM、ibeB、ibeC、chuY	TEM	β-lactam antibiotic	948	Haemophilus influenzae
008760118000	Male	85years	chuU、chuT、aslA、senB、chuW、kpsM、ibeB、ibeC、chuY	TEM	β-lactam antibiotic	100691	Escherichia coli
008760118000	Male	85years	chuU、chuT、aslA、senB、chuW、kpsM、ibeB、ibeC、chuY	TEM	β-lactam antibiotic	13
008760118000	Male	85years	chuU、chuT、aslA、senB、chuW、kpsM、ibeB、ibeC、chuY	tolC	β-lactam antibiotic	100691	Escherichia coli
008760118000	Male	85years	chuU、chuT、aslA、senB、chuW、kpsM、ibeB、ibeC、chuY	EMR	fluoroquinolone antibiotic	100691	Escherichia coli
008760118000	Male	85years	chuU、chuT、aslA、senB、chuW、kpsM、ibeB、ibeC、chuY	EMR	fluoroquinolone antibiotic	13
008760118000	Male	85years	chuU、chuT、aslA、senB、chuW、kpsM、ibeB、ibeC、chuY	ACR	multidrug	100691	Escherichia coli
008760118000	Male	85years	chuU、chuT、aslA、senB、chuW、kpsM、ibeB、ibeC、chuY	ACR	multidrug	13
008751053100	Male	85years	ybtE、clbD、ybtQ、clbM、clbB、ybtT、clbG、clbC、ybtP、ybtU、clbP、clbF、clbN、clbL、fepD、clbH、clbI、senB、clbS、traJ、ibeB、clbO、clbQ	tetM	tetracycline antibiotic	2990	Streptococcus anginosus
008751053100	Male	85years	ybtE、clbD、ybtQ、clbM、clbB、ybtT、clbG、clbC、ybtP、ybtU、clbP、clbF、clbN、clbL、fepD、clbH、clbI、senB、clbS、traJ、ibeB、clbO、clbQ	tetM	tetracycline antibiotic	221991	Streptococcus constellatus
008751053100	Male	85years	ybtE、clbD、ybtQ、clbM、clbB、ybtT、clbG、clbC、ybtP、ybtU、clbP、clbF、clbN、clbL、fepD、clbH、clbI、senB、clbS、traJ、ibeB、clbO、clbQ	tetM	tetracycline antibiotic	22971	Klebsiella pneumoniae
008751053100	Male	85years	ybtE、clbD、ybtQ、clbM、clbB、ybtT、clbG、clbC、ybtP、ybtU、clbP、clbF、clbN、clbL、fepD、clbH、clbI、senB、clbS、traJ、ibeB、clbO、clbQ	tetM	tetracycline antibiotic	16368	Escherichia coli
008751053100	Male	85years	ybtE、clbD、ybtQ、clbM、clbB、ybtT、clbG、clbC、ybtP、ybtU、clbP、clbF、clbN、clbL、fepD、clbH、clbI、senB、clbS、traJ、ibeB、clbO、clbQ	TEM	β-lactam antibiotic	22971	Klebsiella pneumoniae
008751053100	Male	85years	ybtE、clbD、ybtQ、clbM、clbB、ybtT、clbG、clbC、ybtP、ybtU、clbP、clbF、clbN、clbL、fepD、clbH、clbI、senB、clbS、traJ、ibeB、clbO、clbQ	TEM	β-lactam antibiotic	16368	Escherichia coli
008751053100	Male	85years	ybtE、clbD、ybtQ、clbM、clbB、ybtT、clbG、clbC、ybtP、ybtU、clbP、clbF、clbN、clbL、fepD、clbH、clbI、senB、clbS、traJ、ibeB、clbO、clbQ	tolC	β-lactam antibiotic	16368	Escherichia coli
008751053100	Male	85years	ybtE、clbD、ybtQ、clbM、clbB、ybtT、clbG、clbC、ybtP、ybtU、clbP、clbF、clbN、clbL、fepD、clbH、clbI、senB、clbS、traJ、ibeB、clbO、clbQ	ermB	MLS	2990	Streptococcus anginosus
008751053100	Male	85years	ybtE、clbD、ybtQ、clbM、clbB、ybtT、clbG、clbC、ybtP、ybtU、clbP、clbF、clbN、clbL、fepD、clbH、clbI、senB、clbS、traJ、ibeB、clbO、clbQ	ermB	MLS	22971	Klebsiella pneumoniae
008751053100	Male	85years	ybtE、clbD、ybtQ、clbM、clbB、ybtT、clbG、clbC、ybtP、ybtU、clbP、clbF、clbN、clbL、fepD、clbH、clbI、senB、clbS、traJ、ibeB、clbO、clbQ	ermB	MLS	16368	Escherichia coli
008751053100	Male	85years	ybtE、clbD、ybtQ、clbM、clbB、ybtT、clbG、clbC、ybtP、ybtU、clbP、clbF、clbN、clbL、fepD、clbH、clbI、senB、clbS、traJ、ibeB、clbO、clbQ	AmpC	β-lactam antibiotic	16368	Escherichia coli
008759364100	Male	85years		TEM	β-lactam antibiotic	101	Klebsiella pneumoniae
008759485600	Male	85years	lpxD、adeG、pgaC、csuE、adeF	ADE	multidrug	113	Acinetobacter baumannii
008759485600	Male	85years	lpxD、adeG、pgaC、csuE、adeF	ADE	multidrug	11453	Stenotrophomonas maltophilia
008759485400	Female	85years		tetQ	tetracycline antibiotic	1647	Staphylococcus aureus
008751053700	Male	85years	ybtE、chuU、ybtQ、fepD、ybtT、ybtP、ybtS、chuW、chuT、ybtA、aslA、ybtU、chuY、ibeC、ibeB、kpsM、kpsD、iucD、chuS	EMR	fluoroquinolone antibiotic	556	Klebsiella pneumoniae
008751053700	Male	85years	ybtE、chuU、ybtQ、fepD、ybtT、ybtP、ybtS、chuW、chuT、ybtA、aslA、ybtU、chuY、ibeC、ibeB、kpsM、kpsD、iucD、chuS	EMR	fluoroquinolone antibiotic	37317	Escherichia coli
008751053700	Male	85years	ybtE、chuU、ybtQ、fepD、ybtT、ybtP、ybtS、chuW、chuT、ybtA、aslA、ybtU、chuY、ibeC、ibeB、kpsM、kpsD、iucD、chuS	tolC	β-lactam antibiotic	37317	Escherichia coli
008751053700	Male	85years	ybtE、chuU、ybtQ、fepD、ybtT、ybtP、ybtS、chuW、chuT、ybtA、aslA、ybtU、chuY、ibeC、ibeB、kpsM、kpsD、iucD、chuS	ACR	multidrug	37317	Escherichia coli
008997717800	Female	85years		tetM	tetracycline antibiotic	107171	Enterococcus faecium
008997717800	Female	85years		ermB	MLS	107171	Enterococcus faecium
008760088700	Male	86years	lpxD、pgaC、adeG、csuE、adeF、csuD、lpsB、pgaD	ADE	multidrug	2831	Acinetobacter baumannii
008760088700	Male	86years	lpxD、pgaC、adeG、csuE、adeF、csuD、lpsB、pgaD	ADE	multidrug	20226	Stenotrophomonas maltophilia
008760163200	Male	86years	lpxD、pgaC、adeG、adeF	tetW	tetracycline antibiotic	876	Enterococcus faecalis
008752259500	Female	86years	ybtQ、ybtE、ybtT、ybtU、ybtP、ybtS、iroN	TEM	β-lactam antibiotic	40626	Klebsiella pneumoniae
008752259500	Female	86years	ybtQ、ybtE、ybtT、ybtU、ybtP、ybtS、iroN	floR	phenicol antibiotic	40626	Klebsiella pneumoniae
008752259500	Female	86years	ybtQ、ybtE、ybtT、ybtU、ybtP、ybtS、iroN	floR	phenicol antibiotic	16905	Stenotrophomonas maltophilia
008752259500	Female	86years	ybtQ、ybtE、ybtT、ybtU、ybtP、ybtS、iroN	AAC(6')	aminoglycoside antibiotic	32640	Staphylococcus aureus
008752259500	Female	86years	ybtQ、ybtE、ybtT、ybtU、ybtP、ybtS、iroN	AAC(6')	aminoglycoside antibiotic	40626	Klebsiella pneumoniae
008752259500	Female	86years	ybtQ、ybtE、ybtT、ybtU、ybtP、ybtS、iroN	AAC(6')	aminoglycoside antibiotic	16905	Stenotrophomonas maltophilia
008752259500	Female	86years	ybtQ、ybtE、ybtT、ybtU、ybtP、ybtS、iroN	AAC(6')	aminoglycoside antibiotic	1275	Enterococcus faecium
008752259500	Female	86years	ybtQ、ybtE、ybtT、ybtU、ybtP、ybtS、iroN	SHV	β-lactam antibiotic	40626	Klebsiella pneumoniae
008752259500	Female	86years	ybtQ、ybtE、ybtT、ybtU、ybtP、ybtS、iroN	mecA	β-lactam antibiotic	32640	Staphylococcus aureus
008752259500	Female	86years	ybtQ、ybtE、ybtT、ybtU、ybtP、ybtS、iroN	vanA	glycopeptide antibiotic	32640	Staphylococcus aureus
008752259500	Female	86years	ybtQ、ybtE、ybtT、ybtU、ybtP、ybtS、iroN	vanA	glycopeptide antibiotic	1275	Enterococcus faecium
008752259500	Female	86years	ybtQ、ybtE、ybtT、ybtU、ybtP、ybtS、iroN	APH	aminoglycoside antibiotic	32640	Staphylococcus aureus
008752259500	Female	86years	ybtQ、ybtE、ybtT、ybtU、ybtP、ybtS、iroN	APH	aminoglycoside antibiotic	40626	Klebsiella pneumoniae
008752259500	Female	86years	ybtQ、ybtE、ybtT、ybtU、ybtP、ybtS、iroN	APH	aminoglycoside antibiotic	16905	Stenotrophomonas maltophilia
008752259500	Female	86years	ybtQ、ybtE、ybtT、ybtU、ybtP、ybtS、iroN	APH	aminoglycoside antibiotic	1275	Enterococcus faecium
008997774300	Male	87years	chuU、chuT、aslA、ibeB、ibeC、chuW、chuY	EMR	fluoroquinolone antibiotic	32514	Escherichia coli
008997774300	Male	87years	chuU、chuT、aslA、ibeB、ibeC、chuW、chuY	tolC	β-lactam antibiotic	32514	Escherichia coli
008997774300	Male	87years	chuU、chuT、aslA、ibeB、ibeC、chuW、chuY	ermB	MLS	6286	Streptococcus intermedius
008997774300	Male	87years	chuU、chuT、aslA、ibeB、ibeC、chuW、chuY	ermB	MLS	1390	Streptococcus anginosus
008997774300	Male	87years	chuU、chuT、aslA、ibeB、ibeC、chuW、chuY	ermB	MLS	32514	Escherichia coli
008997774300	Male	87years	chuU、chuT、aslA、ibeB、ibeC、chuW、chuY	AmpC	β-lactam antibiotic	32514	Escherichia coli
008997774300	Male	87years	chuU、chuT、aslA、ibeB、ibeC、chuW、chuY	ACR	multidrug	32514	Escherichia coli
008997626300	Male	87years		cmlA	phenicol antibiotic	18821	Klebsiella pneumoniae
008998877800	Male	87years		ermB	MLS	8422	Streptococcus intermedius
008998877800	Male	87years		ermB	MLS	609	Streptococcus anginosus
008998877800	Male	87years		ermB	MLS	203	Enterococcus faecium
008586404400	Male	88years	iroN	SHV	β-lactam antibiotic	53177	Klebsiella pneumoniae
008997657500	Male	88years		ermB	MLS	5794	Streptococcus intermedius
008997657500	Male	88years		ermB	MLS	102206	Streptococcus anginosus
008997657500	Male	88years		ermB	MLS	33368	Staphylococcus aureus
008997657500	Male	88years		ermB	MLS	156	Acinetobacter baumannii
008997657500	Male	88years		ermB	MLS	24755	Klebsiella pneumoniae
008997657500	Male	88years		ermB	MLS	188877	Streptococcus agalactiae
008997657500	Male	88years		APH	aminoglycoside antibiotic	33368	Staphylococcus aureus
008997657500	Male	88years		APH	aminoglycoside antibiotic	156	Acinetobacter baumannii
008997657500	Male	88years		APH	aminoglycoside antibiotic	24755	Klebsiella pneumoniae
008997657500	Male	88years		APH	aminoglycoside antibiotic	188877	Streptococcus agalactiae
008760105400	Male	88years		tetE	tetracycline antibiotic	103	Aeromonas caviae
008760105400	Male	88years		cmlA	phenicol antibiotic	102	Pseudomonas aeruginosa
008760105400	Male	88years		cmlA	phenicol antibiotic	103	Aeromonas caviae
008997458300	Female	88years	chuU、traJ、kpsM、chuT、aslA、chuW、ibeB、ibeC、chuY、kpsD、chuS	EMR	fluoroquinolone antibiotic	193062	Escherichia coli
008997458300	Female	88years	chuU、traJ、kpsM、chuT、aslA、chuW、ibeB、ibeC、chuY、kpsD、chuS	AmpC	β-lactam antibiotic	193062	Escherichia coli
008997458300	Female	88years	chuU、traJ、kpsM、chuT、aslA、chuW、ibeB、ibeC、chuY、kpsD、chuS	ACR	multidrug	193062	Escherichia coli
008584441800	Female	89years	clbD、ybtE、allB、clbB、clbM、ybtQ、clbC、clbG、allR、ybtT、ybtP、ybtS、allS、clbN、clbL、clbP、clbF、allC、clbH、ybtA、allA、clbI、clbS、ybtU、clbO、clbQ、allD、iroN、clbA	SHV	β-lactam antibiotic	80479	Klebsiella pneumoniae
008759302300	Male	89years	chuU、chuW、chuT、senB、aslA、chuY、kpsM、ibeB、ibeC、kpsD、chuS	TEM	β-lactam antibiotic	263312	Escherichia coli
008759302300	Male	89years	chuU、chuW、chuT、senB、aslA、chuY、kpsM、ibeB、ibeC、kpsD、chuS	EMR	fluoroquinolone antibiotic	263312	Escherichia coli
008759302300	Male	89years	chuU、chuW、chuT、senB、aslA、chuY、kpsM、ibeB、ibeC、kpsD、chuS	tolC	β-lactam antibiotic	263312	Escherichia coli
008759302300	Male	89years	chuU、chuW、chuT、senB、aslA、chuY、kpsM、ibeB、ibeC、kpsD、chuS	ACR	multidrug	263312	Escherichia coli
008759301800	Male	89years	chuU、chuW、chuT、aslA、senB、chuY、kpsM、ibeC、ibeB、kpsD、chuS	TEM	β-lactam antibiotic	121706	Escherichia coli
008759301800	Male	89years	chuU、chuW、chuT、aslA、senB、chuY、kpsM、ibeC、ibeB、kpsD、chuS	EMR	fluoroquinolone antibiotic	121706	Escherichia coli
008759301800	Male	89years	chuU、chuW、chuT、aslA、senB、chuY、kpsM、ibeC、ibeB、kpsD、chuS	tolC	β-lactam antibiotic	121706	Escherichia coli
008759301800	Male	89years	chuU、chuW、chuT、aslA、senB、chuY、kpsM、ibeC、ibeB、kpsD、chuS	ACR	multidrug	121706	Escherichia coli
008751014500	Female	8years		23srRNA2063A>G	macrolide antibiotic	53246	Mycoplasma pneumoniae
008759377100	Male	8years		23srRNA2063A>G	macrolide antibiotic	98004	Mycoplasma pneumoniae
008437127200	Male	8years		23srRNA2063A>G	macrolide antibiotic	22223	Mycoplasma pneumoniae
008647032900	Male	90years	chuU、chuT、chuW、kpsM、aslA、chuY、ibeC、ibeB、kpsD、chuS	tolC	β-lactam antibiotic	139164	Escherichia coli
008647032900	Male	90years	chuU、chuT、chuW、kpsM、aslA、chuY、ibeC、ibeB、kpsD、chuS	TEM	β-lactam antibiotic	139164	Escherichia coli
008647032900	Male	90years	chuU、chuT、chuW、kpsM、aslA、chuY、ibeC、ibeB、kpsD、chuS	EMR	fluoroquinolone antibiotic	139164	Escherichia coli
008647032900	Male	90years	chuU、chuT、chuW、kpsM、aslA、chuY、ibeC、ibeB、kpsD、chuS	ACR	multidrug	139164	Escherichia coli
008751024000	Male	90years		SHV	β-lactam antibiotic	51181	Klebsiella pneumoniae
008437021600	Male	90years	traJ、ibeB	floR	phenicol antibiotic	8277	Escherichia coli
008437021600	Male	90years	traJ、ibeB	TEM	β-lactam antibiotic	8277	Escherichia coli
008437021600	Male	90years	traJ、ibeB	tolC	β-lactam antibiotic	8277	Escherichia coli
008437021600	Male	90years	traJ、ibeB	EMR	fluoroquinolone antibiotic	8277	Escherichia coli
008437021600	Male	90years	traJ、ibeB	ACR	multidrug	8277	Escherichia coli
008437021600	Male	90years	traJ、ibeB	AmpC	β-lactam antibiotic	8277	Escherichia coli
008759351100	Male	91years	wzy	APH	aminoglycoside antibiotic	218715	Staphylococcus aureus
008759351100	Male	91years	wzy	APH	aminoglycoside antibiotic	5314	Pseudomonas aeruginosa
008759351100	Male	91years	wzy	APH	aminoglycoside antibiotic	38	Enterococcus faecium
008647055200	Female	91years	ybtE、ybtQ、ybtT、ybtP、ybtA、ybtU、iroN	TEM	β-lactam antibiotic	2178	Acinetobacter baumannii
008647055200	Female	91years	ybtE、ybtQ、ybtT、ybtP、ybtA、ybtU、iroN	TEM	β-lactam antibiotic	31809	Klebsiella pneumoniae
008647055200	Female	91years	ybtE、ybtQ、ybtT、ybtP、ybtA、ybtU、iroN	SHV	β-lactam antibiotic	2178	Acinetobacter baumannii
008647055200	Female	91years	ybtE、ybtQ、ybtT、ybtP、ybtA、ybtU、iroN	SHV	β-lactam antibiotic	31809	Klebsiella pneumoniae
008647055200	Female	91years	ybtE、ybtQ、ybtT、ybtP、ybtA、ybtU、iroN	tetW	tetracycline antibiotic	13115	Enterococcus faecalis
008997717400	Male	91years	senB	TEM	β-lactam antibiotic	101	Escherichia coli
008998854500	Female	92years	allR、allC	TEM	β-lactam antibiotic	142548	Klebsiella pneumoniae
008997704600	Male	94years		SHV	β-lactam antibiotic	40183	Klebsiella pneumoniae
008997704600	Male	94years		SHV	β-lactam antibiotic	988	Klebsiella aerogenes
008997704600	Male	94years		APH	aminoglycoside antibiotic	8575	Staphylococcus aureus
008997704600	Male	94years		APH	aminoglycoside antibiotic	178	Enterococcus faecalis
008997704600	Male	94years		APH	aminoglycoside antibiotic	40183	Klebsiella pneumoniae
008997704600	Male	94years		APH	aminoglycoside antibiotic	988	Klebsiella aerogenes
008997704600	Male	94years		APH	aminoglycoside antibiotic	40	Staphylococcus lugdunensis
008998792900	Male	94years		APH	aminoglycoside antibiotic	56202	Staphylococcus aureus
008998792900	Male	94years		APH	aminoglycoside antibiotic	155	Klebsiella aerogenes
008998792900	Male	94years		APH	aminoglycoside antibiotic	116	Enterococcus faecium
008998792900	Male	94years		mecA	β-lactam antibiotic	56202	Staphylococcus aureus
008998832700	Male	97years	exoY	TEM	β-lactam antibiotic	290	Acinetobacter baumannii
008998832700	Male	97years	exoY	TEM	β-lactam antibiotic	14228	Pseudomonas aeruginosa
008998832700	Male	97years	exoY	ermB	MLS	325	Streptococcus anginosus
008998832700	Male	97years	exoY	ermB	MLS	290	Acinetobacter baumannii
008752214100	Male	9years		TEM	β-lactam antibiotic	88391	Haemophilus influenzae
008752214100	Male	9years		23srRNA2063A>G	macrolide antibiotic	1272	Mycoplasma pneumoniae
